# Supplementary material for: Identification of Potential Kinase Inhibitors within the PI3K/AKT Pathway of Leishmania Species
Source: Biomolecules. 2021 Jul 16;11(7):1037. doi: 10.3390/biom11071037 (PMC8301987; doi:10.3390/biom11071037)
Supplement: Supplementary file 1 [file biomolecules-11-01037-s001.zip]

Archive with 3 entries (3 files):
- supplementary_information_Ochoa_et_al_2021.pdf
- Table_S10_Ochoa_et_al.xlsx
- Table_S9_Ochoa_et_al.xlsx
