# Supplementary material for: Identification of Potential Kinase Inhibitors within the PI3K/AKT Pathway of Leishmania Species
Source: Biomolecules. 2021 Jul 16;11(7):1037. doi: 10.3390/biom11071037 (PMC8301987; doi:10.3390/biom11071037)
Supplement: Supplementary file 1 [file biomolecules-11-01037-s001.zip › Table_S10_Ochoa_et_al.xlsx]

## Sheet: Sheet1
Compound ID	SMILES
CHEMBL284861	CN1SC(=O)N(Cc2ccccc2)C1=O
ZINC00044493	Cn1c2c(c(=O)[nH]c1=O)n(c(n2)N3CCCCC3)Cc4ccccc4
CHEMBL1357975	C(Cc1occc1)Nc2ncnc3ccc(cc23)c4ccc5OCOc5c4
CHEMBL1607471	COc1ccc2cc(C#N)c(nc2c1)N3CCOCC3
CHEMBL1998611	NC(=O)c1sc2c(Br)ccc(Cl)c2c1N
CHEMBL1512708	COc1ccc2[nH]cc(CCNc3ncncc3c4cocc4)c2c1
CHEMBL1361750	Clc1ccccc1c2ccc3ncnc(NCCN4CCOCC4)c3c2
CHEMBL225519	O=C1NCCc2[nH]c(cc12)c3ccncc3
CHEMBL1364871	N#Cc1cccc(c1)c2ccc3ncnc(NC4CCNCC4)c3c2
CHEMBL1988608	CC(=O)Nc1cccc(CNC2=C(Nc3ccc4[nH]ncc4c3)C(=O)C2=O)c1
CHEMBL1495595	Clc1cccc(c1)c2ccc3ncnc(NCc4cccs4)c3c2
CHEMBL2007574	Nc1nc(Cl)cc(n1)c2c[nH]c3ncccc23
CHEMBL1967538	Cc1nn(C)c2sc3C(=O)NC=Nc3c12
CHEMBL570580	CCc1cc2C(=O)NC(=O)c2c3cc(OC)c(OC)cc13
CHEMBL570581	COC(=O)c1ccc2cc(C)c3C(=O)NC(=O)c3c2c1
CHEMBL2005449	Cc1cc(Nc2nc(Cl)cc(NCc3ccccc3)n2)n[nH]1
CHEMBL1510317	O=C1CCN2C=Nc3cccc4ccc1c2c34
CHEMBL1981723	Cn1ccc2c(nc(nc12)N(C(=O)N)c3c(F)cccc3F)c4ccccc4F
CHEMBL1981720	O=C(Nc1cnccn1)Nc2ccnc3ccccc23
CHEMBL2006933	CSc1cnc2c(ccc3cnccc23)c1O
CHEMBL1896042	O=C\c1cn(nc1c2ccc3OCCOc3c2)c4ccccc4
CHEMBL1981725	CCN1CCN(CC1)c2ccc(Nc3nccc(n3)c4c(nc5ccccn45)c6cccc(c6)C(=O)Nc7ccccc7F)cc2
CHEMBL1700905	C(Nc1ncnc2ccc(cc12)c3ccc4OCOc4c3)C5CC5
CHEMBL69863	Oc1cc(O)cc(\C=C\c2ccc(O)c(O)c2)c1
CHEMBL490355	Oc1ccc2C(=O)\C(=C\c3ccc(O)c(O)c3)\Oc2c1
CHEMBL2001584	CN1C=C(C=C(Nc2ccc(cn2)C(=O)N3CCOCC3)C1=O)c4cccc(NC(=O)c5ccc(cc5)C(C)(C)C)c4CO
CHEMBL1730209	C(Nc1ncnc2ccc(cc12)c3ccc4OCOc4c3)C5CCCCC5
CHEMBL1403333	CN(Cc1occc1)c2ncnc3ccc(cc23)c4cccc(NS(=O)(=O)C)c4
CHEMBL1990583	Nc1ncnn2ccc(C(=O)Nc3ccc(NC(=O)Nc4cccc(F)c4)cc3)c12
CHEMBL1343828	Oc1cc(O)c(c2OC(=CC(=O)c12)c3ccccc3Cl)[N+](=O)[O-]
CHEMBL1997990	Oc1ccc(\C=NC(=O)N=C\c2ccc(O)c(O)c2)cc1O
CHEMBL1999749	COc1cc(Nc2ncnc3ccc(cc23)c4ccc(CN5CC6C(CO)C6C5)cc4)ccc1Oc7ccccc7
CHEMBL1989646	Cc1c(nnn1Cc2ccccc2)c3ccc4[nH]nc(N)c4c3
CHEMBL1452227	Cc1ccccc1C(=O)O=C(/N)\c2ccccc2
CHEMBL2000354	COc1ccc(C=C2SC(=Nc3ccccc3)NC2=O)cc1O
CHEMBL1532994	CC(CNc1nc2ccccc2n3cnnc13)c4ccccc4
CHEMBL1475487	CN(C)c1ncnc2ccc(cc12)c3cccnc3
CHEMBL75680	CCCCc1c([nH]c2nccnc12)c3ccc(O)cc3
CHEMBL1394574	C(Nc1ncnc2ccc(cc12)c3cocc3)c4ncc[nH]4
CHEMBL1421232	CC(=O)Nc1cccc(NC(=O)c2oc3ccccc3c2)c1
CHEMBL1976455	FC(F)(F)c1ccc2nccc(NC(=O)Nc3cnccn3)c2c1
CHEMBL1997197	COc1ccccc1CNC(=N)Nc2nccc(n2)c3cccs3
CHEMBL1997193	Cc1ccc(s1)C2=C(C#N)C(=O)NC(=C2)c3cc(Br)ccc3O
CHEMBL1480350	COc1cccc(c1)c2ccc3ncnc(NCCNC(=O)C)c3c2
CHEMBL1706249	COc1ccc(cc1OC)c2ccc3ncnc(NCc4nc(C)cs4)c3c2
CHEMBL1335615	NS(=O)(=O)c1ccc(cc1)N=Nc2c(O)c(cc3ccccc23)C(=O)O
CHEMBL2024359	Br.C(=C/1\SN(C(=N1)c2ccccc2)c3ccccc3)c4cccnc4
CHEMBL2002586	Clc1cc(Nc2nc(NC3CC3)c4sccc4n2)ccc1N5CCOCC5
CHEMBL1995916	CNC(=O)c1cc([nH]n1)c2ccccc2
CHEMBL1463055	Oc1ccc(NC(=O)c2nc[nH]n2)cc1
CHEMBL1484278	COc1ccc(O)c(c1)c2cc([nH]n2)c3cccs3
CHEMBL1449350	COc1cccc(c1)c2nc(NC3CCNCC3)c4ccccc4n2
CHEMBL1735438	Cc1csc(CNc2ncnc3ccc(cc23)c4oc(cc4)C(=O)O)n1
CHEMBL1433559	COc1cccc(c1)c2ccc3ncnc(NCc4cnc(C)cn4)c3c2
CHEMBL1431692	CC(=O)Nc1ccc(Nc2cc(C)nc3c(cnn23)c4ccccc4)cc1
CHEMBL1409795	COc1ccc2c(CCc3c([nH]nc23)C(=O)O)c1
CHEMBL404367	Cc1cccc(NC(=O)Nc2ccc(cc2)c3cncc4c3c(N)nn4C)c1
CHEMBL1375084	Fc1ccccc1c2nnc3c4ccccc4nc(N5CCOCC5)n23
CHEMBL2001751	NC(COc1cncc(c1)c2ccc3NC(=O)C(=Cc4occc4)c3c2)Cc5c[nH]c6ccccc56
CHEMBL566283	Cc1cccc(CNc2ncnc3ccc(cc23)c4ccc5OCCOc5c4)c1
CHEMBL1979093	COc1ccc(c2ccc(NC(=O)Nc3ccc(F)c(C)c3)cc2)c4c(N)noc14
CHEMBL1973711	OC1=C(C#N)C2=C(C(=N)Oc3ccc(Cl)cc23)C(=O)N1
CHEMBL1558577	Oc1ccc(\C=C/2\SC(=NC2=O)NCc3ccccc3)cc1
CHEMBL2004872	COc1cccc(c1)C(C)NC(=O)c2ccc(cc2)c3ccncn3
CHEMBL1989267	COc1cc(ccc1NC(=O)c2cc3ccccc3n2C)c4csc5c(C=CC(=O)NCCN(C)C)cnc(N)c45
CHEMBL1989265	CC1CSC2=C(C(=O)O)C(=O)c3cc(F)c(cc3N12)N4CCC(N)C4
CHEMBL1975937	CS(=O)(=O)Nc1ccccc1c2ccc3C(=O)Nc4ccccc4Nc3c2
CHEMBL1702571	CC(C)(C)CNc1ncnc2ccc(cc12)c3oc(cc3)C(=O)O
CHEMBL2334795	[O-][N+](=O)c1ccccc1CN2C(=O)CC(Cc3ccccc3)Sc4ccccc24
CHEMBL1989069	Fc1ccc2SCc3c[nH]nc3c2c1
CHEMBL1964519	COc1ccc(Nc2nccc(Nc3ccccc3C(=O)O)n2)cc1O
CHEMBL1975440	NC(=O)c1ccc(Nc2ncnc3[nH]cc(c4ccccc4)c23)cc1
CHEMBL1992581	FC(F)Sc1ccc(NC(=O)Cc2ccc(cc2)c3cccnc3)cc1
CHEMBL523435	COc1cccc2c(coc12)C3=C(C(=O)NC3=O)c4cn(C)c5cc(I)c(F)cc45
CHEMBL571565	O=C(Cc1cccc2ccccc12)Nc3cn(cn3)C4CCC4
CHEMBL1439401	COc1cccc(c1)c2nc(NCc3cccnc3)c4ccccc4n2
CHEMBL354676	O=C(Nc1ccccc1)Nc2ccccc2
CHEMBL1993877	Nc1ncnc2c1c(cn2C3CCCC3)C#C
CHEMBL2436439	Clc1ccc2ncc(Br)n2n1
CHEMBL1552922	O=C1C=Nc2cnc(Nc3ccccc3)nc2N1C4CC4
CHEMBL3192248	Fc1ccc(\C=N\n2c(S)nnc2C3CCCCC3)cc1
CHEMBL1969588	Clc1cc(cc(NCc2ccccc2)n1)c3c[nH]c4ncccc34
CHEMBL3208224	O=C1OCCC/C/1=C\c2ccc3OCOc3c2
CHEMBL1987009	COc1cccc(CNC(=O)c2cc3c(n[nH]c3s2)c4ccccc4)c1
CHEMBL1477982	Cc1cnc(CNc2ccnc(n2)c3cccnc3)cn1
CHEMBL1590458	C(CN1CCOCC1)Nc2ncnc3ccc(cc23)c4cccnc4
CHEMBL1970142	CNC(=O)C(C)n1cc(cn1)c2cnc(N)c3c(csc23)c4ccc(NC(=O)Nc5ccc(C)cc5)cc4
CHEMBL1517241	Cc1onc(C)c1c2nccc(NCc3cccs3)n2
CHEMBL1535254	CCOC(=O)c1ccoc1c2ccc3ncnc(NCCc4c[nH]cn4)c3c2
CHEMBL3235542	FC(F)(F)c1ccc2nc(NC(=O)Cc3ccccc3Cl)sc2c1
CHEMBL1406121	COc1ccc2N(C)S(=O)(=O)c3ccccc3c2c1
CHEMBL1318114	COc1cccc(c1)c2nccc(NCCc3c[nH]c4ccc(OC)cc34)n2
CHEMBL512649	C1Cc2c([nH]c3ccccc23)c4n[nH]cc14
CHEMBL1996111	CN(C)C(=O)c1c(nnn1Cc2ccccc2)c3ccc4[nH]ncc4c3
CHEMBL1434054	CCOC(=O)c1ccoc1c2ccc3ncnc(N(C)Cc4sccc4C)c3c2
CHEMBL1802135	CCC(C)[C@@H]1NC(=O)[C@@H](Cc2ccccc2)N3C(=O)C4=C(OC=CC=C4)N=C13
CHEMBL1434052	CN(Cc1cccs1)c2ncnc3ccc(cc23)c4ccc5cnn(C)c5c4
CHEMBL52387	CCC(CO)Nc1nc(NCc2ccccc2)c3ncn(C(C)C)c3n1
CHEMBL522892	CN1CCN(CC1)c2ccc3nc([nH]c3c2)C4=C(N)c5c(F)cccc5NC4=O
CHEMBL1339810	COc1cccc(\C=C/2\Sc3ccc(cc3NC2=O)C(=O)NCCCN4CCCC4)c1
CHEMBL1983255	CCCCOc1ccccc1CCc2cccc3nc(N)nc(N)c23
CHEMBL1481419	CCCOC(=O)CN1C=Nc2scc(c3ccc(OC)cc3)c2C1=O
CHEMBL1894742	C(Nc1nccc(n1)c2ccc3cn[nH]c3c2)c4cccnc4
CHEMBL1590676	OC[C@H]1O[C@@H](OC2=C(Oc3cc(O)cc(O)c3C2=O)c4ccc(O)c(O)c4)C(O)C1O
CHEMBL50894	[O-][N+](=O)c1ccc2[nH]c3c(CC(=O)Nc4ccccc34)c2c1
CHEMBL1996339	Clc1cc(cc(NCC=C)n1)c2c[nH]c3ncccc23
CHEMBL1524520	CN(C)c1ccc(cc1)c2cncnc2N(C)Cc3occc3
CHEMBL1339071	Cl.Cc1ccccc1Nc2nc(nc3ccccc23)c4cccnc4
CHEMBL2006237	CN1CCN(CCCNc2cccc(n2)c3nc4c(cccc4[nH]3)C(=O)N)CC1
CHEMBL1682359	CCCc1cc(on1)c2ccc3[nH]ncc3c2
CHEMBL1682358	Nc1n[nH]c2ccc(cc12)c3onc(Cc4ccccc4)c3
CHEMBL1595002	Clc1ccccc1c2cc(NCc3ccccc3)ncn2
CHEMBL1473127	Cc1oc(CNc2ncnc3ccc(cc23)c4ccc5OCOc5c4)cc1
CHEMBL1682357	C(c1ccccc1)c2cc(on2)c3ccc4[nH]ncc4c3
CHEMBL1969102	Cc1cccc(NC(=O)Nc2ccc(cc2)c3csc4c(cnc(N)c34)c5cn[nH]c5)c1
CHEMBL552265	Cn1cc(C2=C(C(=O)NC2=O)c3cn(CCCN4CCOCC4)c5ccccc35)c6ncccc16
CHEMBL570582	COC(=O)c1ccc2c3C(=O)NC(=O)c3c(CCOCc4ccccc4)cc2c1
CHEMBL1604618	Cc1oc(CNc2ncnc3ccc(cc23)c4oc(CO)cc4)cc1
CHEMBL184847	Cc1ccc(NC(=O)Nc2ccc(cc2)c3cccc4C(=O)NCc34)cc1C
CHEMBL1992125	COc1cc(Nc2ncnc(n2)N3CCCc4cc(C)ccc34)cc(OC)c1OC
CHEMBL1383050	Oc1ccc(cc1)c2csc(NCc3occc3)n2
CHEMBL1473748	Cc1cccc(CNc2ncnc3ccc(cc23)c4cccc(C)c4)c1
CHEMBL568169	COc1cccc(c1)c2ccc3ncnc(NCc4cccc(F)c4)c3c2
CHEMBL233149	NS(=O)(=O)c1ccc(cc1)c2oc(\C=C\3/SC(=N)NC3=O)cc2
CHEMBL178737	O=C(N1CCOCC1)N2CCn3cc(C4=C(C(=O)NC4=O)c5cnc6ccccn56)c7cccc(C2)c37
CHEMBL568166	C(Nc1ncnc2ccc(cc12)c3occc3)c4cccnc4
CHEMBL1984633	COc1cccc(c1)C(C)NC(=O)c2cnc(s2)c3ccncc3
CHEMBL1984632	O=C1SN(C(=O)N1Cc2ccccc2)c3ccc4OCOc4c3
CHEMBL1970522	COc1cc(C=C2SC(=Nc3ccccc3)NC2=O)ccc1O
CHEMBL1995592	Cc1cc(O)ccc1N2c3cc(Cl)ccc3C(=O)c4c(N)nc(N)nc24
CHEMBL2006580	Oc1ccc(Nc2ncnc3scc(Cl)c23)cc1
CHEMBL1444119	OC(=O)\C(=C/c1ccc(Cl)c(c1)[N+](=O)[O-])\c2ccc(s2)S(=O)(=O)N3CCCCC3
CHEMBL1317009	COc1cccc(c1)c2nc(N(C)Cc3occc3)c4ccccc4n2
CHEMBL1996931	OCC(Cc1ccc(Cl)cc1)NC(=O)c2ccc(cc2)c3ccncc3
CHEMBL210032	CC(=O)Nc1cc(N)c(C#N)c(n1)c2ccccc2
CHEMBL1317394	CCOC(=O)c1oc(cc1)c2ccc3ncnc(NCCc4c[nH]cn4)c3c2
CHEMBL1487749	Cl.Oc1cccc(Nc2nc(nc3ccccc23)c4ccccc4Cl)c1
CHEMBL340384	NC(=O)C1=CN(c2ccc(O)cc2Cl)c3cc(ccc3C1=O)c4ccncc4
CHEMBL1495967	Oc1nc(nc(c2ccccc2)c1C#N)c3ccncc3
CHEMBL1992634	Brc1cnc2[nH]cc(c3ccccc3)c2c1
CHEMBL1601848	CN1C(=CC(=NS1(=O)=O)c2cccs2)C(=O)Nc3cccc(c3)C(=O)C
CHEMBL1969561	CC(C)N(C)C(=O)c1c(nnn1Cc2ccccc2)c3ccc4[nH]ncc4c3
CHEMBL1446539	Cc1onc(C)c1c2ccc3ncnc(NCCN4CCOCC4)c3c2
CHEMBL375293	N(c1cccnc1)c2ncc(c3ccncn3)c(n2)c4occc4
CHEMBL1706982	NC(=O)c1csc(n1)c2ccncc2
CHEMBL1561023	CN(C)c1ccc(cc1)c2ccc3ncnc(N(C)C)c3c2
ZINC00062390	c1ccc2c(c1)ccc3c2O[C@@](CC3=O)(C(F)(F)F)O
CHEMBL1512562	COc1cccc(c1)c2nc(N(C)C)c3ccccc3n2
CHEMBL1984700	CC(C)Oc1nccn2c(c3ccnc(NCC(C)(C)O)n3)c(nc12)c4ccc(F)cc4F
CHEMBL1190711	COc1ccc(cc1OC)c2cc3nccn3c(Nc4ncccc4C(=O)N)n2
CHEMBL2005216	CS(=O)(=O)NC1CCC(CC1)Nc2cc(Cl)nc(n2)c3c[nH]c4ncccc34
CHEMBL284861	Cn1sc(=O)n(Cc2ccccc2)c1=O
CHEMBL1357167	COc1cccc(c1)c2ccc3ncnc(Nc4ccccc4)c3c2
CHEMBL1977814	CC(C)CON1c2ccc(Cl)cc2C(=O)c3c(C)nn(C)c13
CHEMBL1895793	C(CNc1nc(nc2ccccc12)c3cccnc3)Cn4cccc4
CHEMBL1994669	Cn1cc(Nc2ncc(Br)c(Nc3ccccc3C(=O)N)n2)cn1
CHEMBL296468	CC(C)(C)c1oc(CSc2cnc(NC(=O)C3CCNCC3)s2)nc1
CHEMBL1515868	C(Cc1c[nH]cn1)Nc2ncnc3ccc(cc23)c4ccc5OCOc5c4
CHEMBL1427981	Cc1sc(NC(=O)c2occc2)nc1c3ccccc3
CHEMBL1726139	CCNC(=O)c1oc(cc1)c2ccc3ncnc(NCC4CCCO4)c3c2
CHEMBL1730926	CC(=O)N1CCc2c(C1)sc(NC(=O)C3CCN(CC3)S(=O)(=O)c4cccs4)c2C(=O)N
CHEMBL1326793	Cc1cccc(CNc2ncnc3ccc(cc23)c4ccc5c(ccn5C)c4)c1
CHEMBL1385662	O=C1NC(=O)\C(=C/c2ccc(Oc3cnccn3)cc2)\S1
CHEMBL1729815	Oc1ccc(Br)cc1C=C2SC(=S)NC2=O
CHEMBL2000508	Fc1ccc(cc1)c2nc3sccn3c2c4ccncc4
CHEMBL1966722	OC(C(=O)NNC(=S)Nc1ccc(Cl)cc1)(c2ccccc2)c3ccccc3
CHEMBL1736375	CC(C)(C)CNc1ncnc2ccc(cc12)c3oc(CO)cc3
CHEMBL1333106	CC(C)N=C(S)Nc1ccc2c[nH]nc2c1
CHEMBL379835	Cc1nn(c2ccccc2)c3N(O)c4ccc(Cl)cc4C(=O)c13
CHEMBL1316353	CCNc1ncc2N=C(C)C(=O)N(CCc3ccccc3)c2n1
CHEMBL1974288	OCC(NC(=O)c1ccc(cc1)c2ccncc2)c3ccccc3
CHEMBL1710220	COc1ccc(cc1OC)c2ccc3ncnc(NCCc4c[nH]cn4)c3c2
CHEMBL2006765	CCCNC(=O)c1ccc(Nc2nc(NCC(F)(F)F)c3cc[nH]c3n2)cc1
CHEMBL1593774	COc1ccccc1c2ccc3ncnc(N4CCOCC4)c3c2
CHEMBL1474834	CN(Cc1csc(C)n1)c2ncnc3ccc(cc23)c4ccc5OCOc5c4
CHEMBL1986943	OC1CCC(CC1)Nc2nc(Cl)cc(n2)c3c[nH]c4ncccc34
CHEMBL2006564	CCN(C(=O)C)c1ccc(Nc2nc(NC3CC3)c4nc[nH]c4n2)cc1
CHEMBL1994036	OC(=O)c1cccc(c1)c2oc(\C=Nc3ccc(cc3)[N+](=O)[O-])cc2
CHEMBL1593513	FC1(F)Oc2ccc(cc2O1)c3ccc4ncnc(NCc5cccs5)c4c3
CHEMBL1731237	COc1ccc2nc3c(cc2c1)c(NC(=O)CC(C)C)nn3CC(C)C
CHEMBL2004692	Nc1nonc1n2nnc(C(=O)NN=Cc3cccs3)c2c4ccccc4
CHEMBL1518198	Cl.Nc1nc(Nc2cccc(F)c2)nc3ccccc13
CHEMBL1403505	Cc1cnc(CNc2ncncc2c3ccc4OCOc4c3)cn1
CHEMBL1994318	CC(C)N(CCCN)C(=O)c1cccc(c1)n2nc(cc2NC(=O)Nc3cccc4ccccc34)C(C)(C)C
CHEMBL1374585	COc1ccccc1CNc2cc(ncn2)c3ccccc3Cl
CHEMBL1595576	Cc1ccccc1c2ccc3ncnc(NCc4cccs4)c3c2
CHEMBL1987948	CS(=O)(=O)NC1CCCC(C1)Nc2nc(Cl)cc(n2)c3c[nH]c4ncccc34
CHEMBL458636	CCOC(=O)CN1SC(=O)N(C1=O)c2cccc(c2)C(=O)OCC
CHEMBL1332463	Cc1cccc(CNc2ncnc3ccc(cc23)c4cccnc4)c1
CHEMBL1976732	CC(C)(O)Cc1nnc2ccc(nn12)c3c(nc4occn34)c5ccc(F)cc5F
CHEMBL1999590	Cc1cc(c2ccccc2)n(n1)c3cc(NN=Cc4occc4)ncn3
CHEMBL1549257	Cc1cc2c3ccccc3NC(c4ccc(O)cc4)n2n1
CHEMBL1395367	CCOc1ccc2nc(NC(=O)CN3C(=O)C4CCCCC4C3=O)sc2c1
CHEMBL513846	Cc1nc2ccccn2c1c3csc(Nc4ccc(O)cc4)n3
CHEMBL1887373	NC(=N)Nc1ccc(\C=C\2/C=Cc3ccccc23)cc1
CHEMBL1319019	CCOC(=O)c1oc(cc1)c2ccc3ncnc(NCc4csc(C)n4)c3c2
CHEMBL1973013	CC(C)Nc1ncc(Br)c(Nc2ncc(C)s2)n1
CHEMBL1433752	COc1ccc2[nH]cc(CCNc3ncnc4ccc(cc34)c5cocc5)c2c1
CHEMBL1973016	CS(=O)(=O)c1cccc(c1)C(=O)Nc2nc3ccccc3n2CCCO
CHEMBL1518067	COc1cccc(Nc2ncc3N=CC(=O)N(CCC#N)c3n2)c1
CHEMBL2005631	CNC(=O)c1cnc(N)c2c(csc12)c3ccc(NC(=O)Nc4cc(C)ccc4F)cc3
CHEMBL202721	COc1cc2c(Nc3ccc(NC(=O)c4ccccc4)cc3)ncnc2cc1OCCCN5CCOCC5
CHEMBL1967252	Cc1n[nH]c2ccc(cc12)c3cccnc3
CHEMBL1985095	NC(=O)Cn1cc(c2cc(c3cc4ccccc4s3)c5[nH]ncc5c2)c6nc(N)ncc16
CHEMBL1351286	COc1cc(ccc1O)C2C(=O)c3ccccc3C2=O
CHEMBL1985723	CC(C)(CN)CNc1cc(cc(Cl)n1)c2c[nH]c3ncccc23
CHEMBL1985092	Oc1ccc(cc1)c2n[nH]c(Nc3cccc(Cl)c3)c2c4ccc(O)cc4
CHEMBL1970879	COc1cc(ccc1NC(=O)c2cc3ccccc3n2C)c4nn(C5CCC(CC5)N6CCN(CC6)C(=O)C)c7ncnc(N)c47
CHEMBL1456015	COCCNc1ncnc2ccc(cc12)c3ccccc3OC
CHEMBL24171	COc1c2C=CC(=O)Oc2cc3occc13
CHEMBL1558184	CN1CCN(CC1)c2ncnc3ccc(cc23)c4c(C)onc4C
CHEMBL3403429	CCc1nc(N)nc(N[C@@H]2C[C@H](CO)[C@@H](O)[C@H]2O)c1c3nc4ccccc4s3
ZINC00038263	Cc1c(sc2c1c(ncn2)Nc3ccc(cc3)F)C
CHEMBL1475498	COc1ccc2c3C(=NCCn3nc2c1)c4cc(Cl)c(N)c(Cl)c4
CHEMBL1974457	OC(=O)c1cc2c(cncc2s1)c3cccc(F)c3
CHEMBL583658	Cc1cccc(n1)C(=O)N[C@@H]2C[C@@H](C2)n3cnc(NC(=O)Cc4cccc5ccccc45)c3
CHEMBL1437364	O=C1C=Nc2cnc(Nc3ccccc3)nc2N1CCc4ccccc4
CHEMBL2006836	CC1=NN(C(=O)C1=Cc2c(C)c(C#N)c3nc4ccccc4n3c2O)c5ccc(cc5)C(=O)O
CHEMBL1313936	COC(=O)CSc1nc2cc(OC)ccc2cc1C#N
CHEMBL506842	COc1cc2OC(=C)C(=O)Nc2c(c1)C(=O)O[C@H]3COC(=O)C[C@H](N)c4ccc(O[C@@H]5C#C\C=C\3/C#CC6=CC=C[C@]56O[C@@H]7OC(C)(C)[C@H]([C@@H](O)[C@H]7O)N(C)C)c(O)c4
CHEMBL1489335	c1cnc2ccc(cc2c1)c3ccc4ncccc4c3
CHEMBL1303189	Clc1ccccc1NC(=S)Nc2ccc3c[nH]nc3c2
CHEMBL1561888	CN1CCN(CC1)c2ncnc3ccc(cc23)c4cccc(NS(=O)(=O)C)c4
CHEMBL1270230	NC(=O)c1cc([nH]c1c2ccccc2)c3ccnc(N)n3
CHEMBL1975175	Cn1ncc2cc(Nc3ccnc(N)n3)ccc12
CHEMBL1553844	OC(=O)[C@@H]1CCCN1C(=O)COc2ccc3C(=O)\C(=C\c4ccc5OCOc5c4)\Oc3c2
CHEMBL1998121	NCCC(C(=O)Nc1ccc2[nH]ncc2c1)c3ccc(Cl)c(Cl)c3
CHEMBL1597474	CS(=O)(=O)Nc1cccc(c1)c2nccc(NCc3cccs3)n2
CHEMBL2000685	CC(=NNC(=N)N)c1cc(NC(=O)c2cccc(c2)C(=O)Nc3cc(cc(c3)C(=NNC(=N)N)C)C(=NNC(=N)N)C)cc(c1)C(=NNC(=N)N)C
CHEMBL1601477	CC(=O)NCCNc1ncnc2ccc(cc12)c3cccc(NS(=O)(=O)C)c3
CHEMBL1976196	[O-][N+](=O)c1ccc(NC(=O)N2CCc3[nH]c4c(Cl)cc(Cl)cc4c3C2)cc1
CHEMBL1998405	COc1ccc(CCN(C)C(=O)CCc2ccc(Cl)c(Cl)c2)cc1OC
CHEMBL1977931	CC(=O)c1ccccc1c2ncnc3[nH]ccc23
CHEMBL3197772	CSc1nc(\C=C\2/C=Nc3ccccc23)c(O)[nH]1
CHEMBL2005886	Cc1cc(cc2[nH]c(nc12)C3=C(NCC(O)c4cccc(Cl)c4)C=CNC3=O)N5CCOCC5
CHEMBL2024361	Br.OCC=C/1\SN(C(=N1)c2ccccc2)c3ccccc3
CHEMBL1990415	O=C(Nc1n[nH]c2nc3ccccc3cc12)c4ccncc4
CHEMBL1323041	COc1ccc2c(c1)c3CCN=C(OC(=O)C)c3n2C(=O)C
CHEMBL2002599	O=C(Nc1cnccn1)Nc2ccnc3ccc(cc23)N4CC5COCC5C4
CHEMBL1392934	OC(=O)c1ccc2C(=O)N3CC\C(=C/c4cccc(O)c4)\C3=Nc2c1
CHEMBL3403439	Nc1ncc(c(N[C@@H]2C[C@H](CO)[C@@H](O)[C@H]2O)n1)c3nc4cccnc4s3
CHEMBL3403438	Cn1c(nc2ccccc12)c3cnc(N)nc3N[C@@H]4C[C@H](CO)[C@@H](O)[C@H]4O
CHEMBL3403435	Nc1ncc(c(N[C@@H]2C[C@H](CO)[C@@H](O)[C@H]2O)n1)c3ccccc3
CHEMBL1976040	CN1CCN(CC1)c2ccc(Nc3ncc4C(=O)N(CC=C)N(c5cccc(n5)C(C)(C)O)c4n3)cc2
CHEMBL3403437	Nc1ncc(c(N[C@@H]2C[C@H](CO)[C@@H](O)[C@H]2O)n1)c3oc4ccccc4n3
CHEMBL3403436	Nc1ncc(c(N[C@@H]2C[C@H](CO)[C@@H](O)[C@H]2O)n1)c3ccccn3
CHEMBL3403431	Nc1nc(N[C@@H]2C[C@H](CO)[C@@H](O)[C@H]2O)c(c3nc4ccccc4s3)c(n1)C(F)(F)F
CHEMBL3403430	Nc1nc(N[C@@H]2C[C@H](CO)[C@@H](O)[C@H]2O)c(c(n1)C3CC3)c4nc5ccccc5s4
CHEMBL3403433	CCCNc1nc(C)c(c(N[C@H]2CC[C@@H](CO)C2)n1)c3nc4ccccc4s3
CHEMBL3403432	CCCNc1nc(C)c(c(N[C@@H]2CC[C@@H](O)[C@H]2O)n1)c3nc4ccccc4s3
CHEMBL1406851	COc1ccc2[nH]cc(CCNc3ncncc3c4cccc(NS(=O)(=O)C)c4)c2c1
CHEMBL1734687	CC(=O)Nc1cccc(NC(=O)\C=C\c2ccc(cc2)S(=O)(=O)N3CCOCC3)c1
CHEMBL296586	Brc1ccc2[nH]c3c(CC(=O)Nc4ccccc34)c2c1
CHEMBL1424618	COc1cccc(c1)C(=O)NC(=S)Nc2ccc(Cl)c(c2)C(=O)O
CHEMBL1512250	CNc1nc(nc2ccccc12)c3ccccc3C
CHEMBL1968515	O=C1CN2C(=NN1)COc3ccccc23
CHEMBL1973720	NC1CCC(CC1)Nc2nc(Cl)cc(n2)c3c[nH]c4ncccc34
CHEMBL1496592	Oc1ccc2cc(ccc2c1)C(=O)c3ccccc3
CHEMBL1401585	CC1=CC(=O)Oc2ccc(OC(=O)CSc3nc(C)cc(C)n3)cc12
CHEMBL2147758	Oc1ccc2C(=O)\C(=C\c3c[nH]c4ccccc34)\Oc2c1CN5CCCCCC5
CHEMBL1416207	COc1cccc(c1)c2ccc3ncnc(N4CCNCC4)c3c2
CHEMBL1548132	Fc1ccccc1C(=O)Nc2ccc3c[nH]nc3c2
CHEMBL475251	COc1cc(Nc2ncc(F)c(Nc3ccc4OC(C)(C)C(=O)Nc4n3)n2)cc(OC)c1OC
CHEMBL1986603	Cc1onc(NC(=O)CCNC(=O)Nc2nc(C)c(s2)c3ccc(cc3)n4cccn4)c1
CHEMBL1428152	COc1ccc(\C=C/2\CCOC2=O)cc1
CHEMBL1983006	COc1cc(C(=O)O)c(Cl)cc1NC(=O)Nc2cnc(cn2)C#N
CHEMBL2002105	Nc1n[nH]c2ncc(Br)cc12
CHEMBL491758	Fc1cnc(Nc2ccccc2)nc1Nc3ccccc3
CHEMBL1473755	CN(C)c1ccc(cc1)c2nc(NCCc3cnc[nH]3)c4ccccc4n2
CHEMBL1396306	COc1cc2ncnc(N(C)Cc3cccs3)c2cc1c4ccc5OCOc5c4
CHEMBL278041	Oc1ccc(cc1)c2nc(c3ccc(F)cc3)c([nH]2)c4ccncc4
CHEMBL2436446	CN1CCC(CC1)Nc2ccc3ncc(c4cnn(c4)c5ccc(cc5)C#N)n3n2
CHEMBL244793	OC(=O)c1ccccc1Nc2nc(Nc3ccccc3)ncc2F
CHEMBL489534	COc1cccc(c1)c2cncnc2NCc3ccccc3OC
CHEMBL592030	NCCCn1cc(c2cc(c3cc4ccccc4s3)c5[nH]ncc5c2)c6nc(N)ncc16
CHEMBL486817	CC1=C2NC3=CC(=O)C=CC3=C2C=CN1
CHEMBL1968606	CC1=CC(=O)NN=C1c2ccc(NC(=O)Nc3cccc(Cl)c3)cc2
CHEMBL1318100	Cc1ccccc1C(=O)N2CCC(CC2)C(=O)Nc3nc4ccc(F)cc4s3
CHEMBL1538954	CC(=O)Nc1nc2ccc(Br)cc2s1
CHEMBL1551979	CNc1ncnc2ccc(cc12)c3ccccc3C
CHEMBL1714943	C[C@@H]1O[C@@H](OC[C@H]2O[C@@H](Oc3cc(O)c4C(=O)C=C(Oc4c3)c5ccc(O)c(O)c5)[C@H](O)[C@@H](O)[C@@H]2O)[C@H](O)[C@H](O)[C@H]1O
CHEMBL1318637	CN(Cc1sccc1C)c2ncnc3ccc(cc23)c4ccc5OCOc5c4
CHEMBL1609613	CCOC(=O)c1oc(cc1)c2ccc3ncnc(NCc4ncc[nH]4)c3c2
CHEMBL208637	CCOc1nc(NC(=O)C)cc(N)c1C#N
CHEMBL1999112	CCOC(=O)C1=C2SC(=Cc3occc3)C(=O)N2C(=C(C#N)C1c4occc4)N
CHEMBL1361105	CC(Nc1ncnc2ccc(cc12)c3ccc4OCOc4c3)c5csc(C)n5
CHEMBL1983715	CCNc1nc(C)c(s1)c2ccnc(Nc3ccc(cc3)N4CCN(CC4)C(=O)C)n2
CHEMBL1444364	Cc1cccc(CNc2ncnc3ccc(cc23)c4cccc(Cl)c4)c1
CHEMBL1360519	Oc1ccc(Nc2nc(nc3ccccc23)c4ccccc4F)cc1
CHEMBL1541982	Cc1c(C=O)c2ccccn2c1C(=O)c3ccccc3
CHEMBL2377825	Nc1nc(Nc2ccc(cc2)S(=O)(=O)N)sc1C(=O)c3ccccc3[N+](=O)[O-]
CHEMBL1682345	C(c1ccccc1)n2cc(nn2)c3ccc4[nH]ncc4c3
CHEMBL1982660	COc1ccc2c(NC(=O)Nc3cccc(n3)C(F)(F)F)ccnc2c1
CHEMBL1480219	Cc1cnc(CNc2ncnc3ccc(cc23)c4cocc4)cn1
CHEMBL1455926	C1CC(CCN1)Nc2ncnc3ccc(cc23)c4cocc4
CHEMBL1682341	C(c1ccccc1)c2cn(nn2)c3ccc4[nH]ncc4c3
CHEMBL2001920	Brc1ccc2NC(=O)C(=C3SC(=S)NC3=O)c2c1
CHEMBL2001923	Fc1cc(Cn2cc(c3ccc4C(=O)Nc5cc(CCOc6ccc(cc6)N7CCOCC7)ccc5Nc4c3)c8ccncc28)cc(F)c1F
CHEMBL260933	CCCN1C(=O)N(CC)c2nc([nH]c2C1=O)c3cnn(Cc4cccc(c4)C(F)(F)F)c3
CHEMBL485556	CN(C(=O)C1CCCCC1)c2ccc3c(c2)nc(NC(=O)c4ccc(cc4)C#N)n3CCC(=O)N
CHEMBL1396239	CCCN1C(=O)c2ccccc2n3c(S)nnc13
CHEMBL104	Clc1ccccc1C(c2ccccc2)(c3ccccc3)n4ccnc4
CHEMBL1383750	COc1cccc(NC(=O)c2sc(NC(=O)c3ccncc3)nc2C)c1
CHEMBL1983393	Fc1cccc(NC(=O)Nc2cccc(c2)c3ccc4cn[nH]c4c3)c1
CHEMBL568379	Cc1onc(C)c1c2ccc3ncnc(NCc4cccs4)c3c2
CHEMBL1733003	OCc1oc(cc1)c2ccc3ncnc(NCc4cccs4)c3c2
CHEMBL1995211	CC(C)(C)Nc1ncnc2[nH]cc(c3ccccc3)c12
CHEMBL1988387	Cn1cc(cn1)c2cnc(N)c3c(csc23)c4ccc(NC(=O)Nc5ccc(OC(F)F)cc5)cc4
CHEMBL1377727	COc1ccccc1CNc2cc(ncn2)c3cccnc3
CHEMBL1604973	Cl.COc1cccc(Nc2ncnc3sc(C)cc23)c1
CHEMBL1996923	Clc1cc2nn[nH]c2cc1Cl
CHEMBL169	C[C@@H]1CC[C@@]2(CC[C@]3(C)C(=CC[C@@H]4[C@@]5(C)CC[C@H](O)C(C)(C)[C@@H]5CC[C@@]34C)[C@@H]2[C@H]1C)C(=O)O
CHEMBL1423729	O=C(Nc1cccc2nsnc12)c3ccc4OCOc4c3
CHEMBL219245	C[C@@H]1CC[C@H]2[C@@H](C)[C@@H](CC(COP(=O)(Oc3ccccc3)Oc4ccccc4)C[C@H]5O[C@@H]6O[C@@]7(C)CC[C@H]8[C@H](C)CC[C@@H]([C@H]5C)[C@@]68OO7)O[C@@H]9O[C@@]%10(C)CC[C@@H]1[C@@]29OO%10
CHEMBL1707127	OC(=O)c1oc(cc1)c2ccc3ncnc(NCc4cccs4)c3c2
CHEMBL1357018	C(Nc1ccnc(n1)c2ccc3OCOc3c2)c4cccnc4
CHEMBL2003271	NC(=O)c1sc2ccc(Cl)c(Cl)c2c1NC(=O)c3ccc(Cl)cc3
CHEMBL1979516	CCNC(=O)c1cnc(N)c2c(csc12)c3ccc(NC(=O)Nc4cccc(F)c4)cc3
CHEMBL1982711	NC(=O)c1ccc(cc1)c2c[nH]c3nccc(Cl)c23
CHEMBL1565736	Cc1nc(NC(=O)c2ccccc2)sc1c3csc(N)n3
CHEMBL574738	CCN1CCN(Cc2ccc(NC(=O)Nc3ccc(Oc4cc(NC)ncn4)cc3)cc2C(F)(F)F)CC1
CHEMBL1533572	CN(C)c1nc(nc2ccccc12)c3cccc(c3)C#N
CHEMBL1994074	Brc1ccc2[nH]nc(c3ccccc3)c2c1
CHEMBL1731649	CN(Cc1oc(C)cc1)c2ncnc3ccc(cc23)c4ccc(C#N)n4C
CHEMBL1447858	Nc1nc(NCCCN2CCOCC2)nc(Nc3cccc(Cl)c3)c1[N+](=O)[O-]
ZINC00062389	c1ccc2c(c1)ccc3c2O[C@](CC3=O)(C(F)(F)F)O
CHEMBL1991356	COc1cccc(c1)c2cc3C(=O)Nc4ccccc4n3c2
CHEMBL1362571	Cc1nc(CNc2ncnc3ccc(cc23)c4oc(CO)cc4)cs1
CHEMBL1984711	COc1cc(Nc2nccc(Nc3onc(c3)C4CCCCC4)n2)cc(OC)c1OC
ZINC00035556	c1cc2c(cc1Cl)sc(n2)NC(=O)C3CC3
CHEMBL360847	CN(C)CC1CCn2cc(C3=C(C(=O)NC3=O)c4cn(CCO1)c5ccccc45)c6ccccc26
CHEMBL1996817	CCCCOc1ncnc2[nH]cc(c3ccccc3)c12
CHEMBL1448670	CCOC(=O)CSC1=NC(=O)\C(=C\c2ccc(OC)cc2)\S1
CHEMBL1538639	CC(C)C1CCC(C)C2=C1NC(c3ccccc3)C(C#N)(C#N)C2(C#N)C#N
CHEMBL1444580	NC(=O)c1c2CCCCc2sc1NC(=O)c3ccc(cc3)N4C(=O)CCC4=O
CHEMBL1400208	O=C1C=C(Oc2ccccc12)c3ccncc3
CHEMBL1594612	COc1ccccc1c2cc(ncn2)n3ccnc3
CHEMBL2001149	Oc1ccc2nc([nH]c2c1)c3ccc(Sc4ccc(cc4)c5nc6ccc(O)cc6[nH]5)cc3
CHEMBL1974617	OCc1cc(on1)c2ccc3[nH]ncc3c2
CHEMBL1717963	CCNc1ncnc2ccc(cc12)c3ccc4OCOc4c3
CHEMBL1460938	COc1ccc(cc1)c2cc(O)nc(NCc3ccccc3)n2
CHEMBL1973868	Oc1cnc2ccc(cc2c1)c3ccncc3
CHEMBL1396595	CN(C)c1ccc(cc1)c2ccc3ncnc(c3c2)n4ccnc4
CHEMBL1551200	COc1ccccc1CNc2ccnc(n2)c3cccc(c3)C#N
CHEMBL1973860	OCCNc1cc2cc(ccc2cn1)c3ccsc3
CHEMBL2000517	Oc1ccc(NC2=C\C(=N\S(=O)(=O)c3cccs3)\c4ccccc4C2=O)cc1
CHEMBL2006778	CNC(=O)C=Cc1cnc(N)c2c(csc12)c3cc(F)c4[nH]c(C)cc4c3
CHEMBL1998159	Cc1n[nH]c2cnc(cc12)c3cncc(OCC(N)Cc4cccc(c4)C(F)(F)F)c3
CHEMBL1989471	CC(C)c1ccc2C(=O)c3c(C)ccnc3Nc2c1
CHEMBL1356439	COc1ccc2[nH]cc(CCNc3cc(ncn3)c4ccccc4OC)c2c1
CHEMBL1443323	CNc1nc(nc2ccccc12)c3c(C)onc3C
CHEMBL1552012	CS(=O)(=O)Nc1ccc(cc1)c2cc(\C=C\3/SC(=NC3=O)N)cnc2O
CHEMBL1990885	CCN(CC)CCNC(=O)c1c(C)[nH]c(C=C2C(=O)Nc3ccc(F)cc23)c1C
CHEMBL1990884	Cc1cc(C)c2oc(Nc3ccc(cc3F)c4cccc(C(=O)N)c4N)nc2c1
CHEMBL1436355	COc1cccc(c1)c2nccc(NCc3cccs3)n2
CHEMBL1405580	Nc1nc(Nc2cccc(F)c2)nc(NCCO)c1[N+](=O)[O-]
CHEMBL1588057	CC(=O)NC12CC3CC(C1)CC(C3)(C2)C(=O)Nc4nc5ccc(F)cc5s4
CHEMBL1971649	Cc1ccc(F)c(NC(=O)Nc2ccc(cc2)c3ccc4nccnc4c3N)c1
CHEMBL1980435	COc1cccc(c1)C(=O)Nc2n[nH]c3ccc(cc23)c4cn(Cc5ccccc5)nn4
CHEMBL1985406	CCCC(=O)Nc1n[nH]c2ccc(cc12)c3cccc(F)c3F
CHEMBL1985153	NC1CCCCC1Nc2nccc(Nc3ccccc3C(=O)O)n2
CHEMBL213207	C(Nc1nccc(n1)c2c[nH]c3ncccc23)C4CCCCC4
CHEMBL2004515	C1Oc2ccc(cc2O1)c3ncnc4[nH]ccc34
CHEMBL2004513	COC(=O)c1ccccc1c2ccc3C(=O)Nc4ccccc4Nc3c2
CHEMBL1362079	CN(C)C(=O)c1ccc(cc1)c2cc(NCc3ccccc3)ncn2
CHEMBL1986869	Cc1csc(NC(=O)c2sc3nc(ccc3c2N)c4ccncc4)n1
CHEMBL1568735	COc1cccc(c1)c2nccc(NCc3ccccc3OC)n2
CHEMBL2369240	Cl.NC(=N)N=Nc1c(O)[nH]c2ccc(Br)cc12
CHEMBL1966425	CN(C)CCCOc1cc2C(=O)NCc2c(c1)c3ccc(Nc4oc5ccccc5n4)cc3
CHEMBL1988622	C(=Cc1ccc2nccn2n1)c3ccccc3
CHEMBL1418344	[O-][N+](=O)C1=C(N2CCOCC2)c3ccccc3SC1=O
CHEMBL2007559	CCCNC(=O)c1ccc(Nc2nc(NCC(F)(F)F)c3sccc3n2)cc1
CHEMBL1991577	CC(NC1=C(Nc2ccncc2)C(=O)C1=O)C3CCCCC3
CHEMBL1896205	Fc1ccc2nc(NC(=O)CN3C(=O)C4CCCCC4C3=O)sc2c1
CHEMBL1977128	O=C(Nc1n[nH]c2ccc(cc12)c3cn(Cc4ccccc4)nn3)c5cccc(c5)C#N
CHEMBL1974582	Fc1ccc(Nc2ncnc(Nc3cccc(c3)C#N)n2)cc1
CHEMBL1326341	COc1cccc(Nc2ncc3N=C(C)C(=O)N(C[C@H]4CCCO4)c3n2)c1
CHEMBL1324494	FC(F)(F)c1ccccc1c2nc(NC3CC3)c4ccccc4n2
CHEMBL1976290	Cc1cc(ccc1F)c2ccc3C(=O)NCc3c2
CHEMBL1303641	COCCCNc1c(O)nc2cccc3C(=O)c4ccccc4c1c23
CHEMBL1450534	O=C(Nc1nc(cs1)c2ccncc2)c3occc3
CHEMBL244627	OC(=O)c1ccccc1Nc2ccnc(NCc3ccccc3)n2
CHEMBL1472651	Fc1cc(F)cc(c1)C2=Nc3cnc(nc3N(C2=O)c4ccccc4)N5CCNCC5
CHEMBL2002456	CC(C)(C)Oc1cc(cc2[nH]nc(N)c12)c3ccncc3
CHEMBL2002450	COc1ccc(c2ccc(N)cc2)c3cnoc13
CHEMBL1973395	OC1CCN(CC1)c2ncnc3[nH]cc(c4ccccc4)c23
CHEMBL1973399	NC(=O)c1csc2C(=O)CCNc12
CHEMBL1981410	CNc1ncnc2NCCC(=Nc12)c3ccc(NC(=O)Nc4cccc(c4)C(F)(F)F)cc3
CHEMBL1988717	Cn1cc(cn1)c2cnn3c(N)c(cnc23)c4ccc(NC(=O)Nc5cccc(c5)C(F)(F)F)cc4
CHEMBL1303009	CC1CCN(CC1)c2cc(C)c3c(O)cccc3n2
CHEMBL2000335	Cc1ccc(NC(=O)Nc2ccc(cc2)c3csc4ncnc(N)c34)cc1C
CHEMBL2007421	CC(C)Oc1cc(Nc2nc(NC(C)c3ccc(F)cn3)ncc2Cl)n[nH]1
CHEMBL365356	C(Nc1[nH]cnc2ncnc12)c3ccccn3
CHEMBL514409	CCS(=O)(=O)Nc1ccc2NC(=O)\C(=C(/Nc3ccc(CN4CCCCC4)cc3)\c5ccccc5)\c2c1
CHEMBL1521490	N#Cc1cccc(c1)c2nccc(NCc3cccnc3)n2
CHEMBL458997	CNC(=O)c1ccccc1Nc2nc(Nc3ccc(cc3OC)N4CCOCC4)ncc2Cl
CHEMBL504950	Cc1cc(C)c2c(n1)sc3c(N)ncnc23
CHEMBL1432707	COC(=O)c1cc(C)nc2C(=CC(=O)C(=O)c12)N3CCOCC3
CHEMBL1489830	Cc1nc(NC(=O)CN2CCOCC2)sc1c3ccccc3
CHEMBL516312	O=C(Nc1c[nH]c2ncc(cc12)c3ccc(cc3)C#N)c4cccnc4
CHEMBL1355387	COc1cccc(c1)c2nccc(NCc3ccccc3)n2
CHEMBL3194406	COc1ccc2cc([nH]c2c1)C(=O)N=C\c3cc(OC)c(OC)c(OC)c3
CHEMBL1532959	Cl.COc1cc(\C=C(/C#N)\C(=O)Nc2cccc3ncccc23)cc(OC)c1OC
CHEMBL1377608	Cc1nc2c(ccc3nc(NC(=O)Cc4ccccc4)sc23)s1
CHEMBL1905002	COc1ccc2ccc3ccc(OC)c(OC(=O)C)c3c2c1
CHEMBL1515246	COc1cccc(CN2C(=O)C=Nc3cnc(Nc4cccc(OC)c4)nc23)c1
CHEMBL506678	CC[C@H](CC[C@@H](C)[C@H]1CC[C@H]2[C@@H]3CC=C4C[C@H](CC[C@]4(C)[C@H]3CC[C@]12C)O[C@@H]5O[C@H](CO)[C@@H](O)[C@H](O)[C@H]5O)C(C)C
CHEMBL1408995	Cc1csc(CNc2ncnc3ccc(cc23)c4cccnc4)c1
CHEMBL1362201	CC1(C)[C@H](O)CC[C@@]2(C)[C@H](COC3=CC(=O)Oc4ccccc34)C(=C)CCC12
CHEMBL1417837	COc1cccc(Nc2ncc3N=CC(=O)N(Cc4ccc(F)cc4)c3n2)c1
CHEMBL1998414	Cc1n[nH]c2sc(cc12)C(=O)NCCc3ccc(Cl)cc3
CHEMBL1315083	COc1ccc(CNc2ccnc(n2)c3cccc(c3)C#N)c(OC)c1
CHEMBL574806	CCc1cc2cc(ccc2c3C(=O)NC(=O)c13)C(=O)OC
CHEMBL1997335	COc1ccc(cc1OC)C2=NNc3cccc4c(OC)ccc2c34
CHEMBL3403428	COc1nc(N)nc(N[C@@H]2C[C@H](CO)[C@@H](O)[C@H]2O)c1c3nc4ccccc4s3
CHEMBL2000029	Cc1ccccc1c2c(nnn2Cc3ccccc3)c4ccc5[nH]nc(N)c5c4
CHEMBL1305588	C1CCC(CC1)Nc2nc3ccccc3n4cnnc24
CHEMBL443962	COc1ccc(cc1)c2cnc3c(Br)cnn3c2
CHEMBL1720523	CN(CCc1csc(C)n1)c2ncnc3ccc(cc23)c4ccc5OCOc5c4
CHEMBL1870106	CCn1c(nc2cncc(C(=O)N3CCC(N)C3)c12)c4nonc4N
CHEMBL1982476	CNC(=O)c1cnc(N)c2c(csc12)c3ccc(NC(=O)Nc4cccc(Cl)c4)cc3
CHEMBL1725111	CC(O)c1oc(cc1)c2ccc3ncnc(NCC4CCCO4)c3c2
CHEMBL1972355	COc1c2C(=O)C=C(C)Oc2cc(O)c1c3nc4ccccc4[nH]3
CHEMBL1335637	CN1CCc2c(C1)sc3c2C(=O)N(c4ccccc4)c5nnc(SCc6ccc(Cl)cc6)n35
CHEMBL1979855	CC(C)(C)c1cc(NC(=O)Nc2cccc3ccccc23)n(n1)c4cccc(c4)C(=O)NCC#N
CHEMBL1496630	COc1ccc(NC(=O)\C(=C/c2oc(cc2)c3cccc(C(=O)O)c3C)\C#N)cc1
CHEMBL1533214	CCNc1ncc2N=C(C(=O)N(c3ccccc3)c2n1)c4cn(C)c5ccccc45
CHEMBL1982271	CN(C)CC(=O)NC1CCC(CC1)Nc2nc(Cl)cc(n2)c3c[nH]c4ncccc34
CHEMBL1539917	OCCNc1nc(nc2ccccc12)c3cccnc3
CHEMBL1254896	CN1C(=O)C(=C(C1=O)c2c(C)[nH]c3ccccc23)NCCc4ccc(F)cc4
CHEMBL1997025	NC(=O)c1cccc2[nH]c(nc12)c3ccc(cc3F)C4CCCNC4
CHEMBL1997023	CN(C)c1cc2sncc2cc1NC(=O)C(=O)O
ZINC00050005	Cc1cccc(c1)Nc2nc(cs2)c3ccc(cc3)Cl
CHEMBL87706	Oc1ccc(\C=C\2/SC(=O)NC2=O)cc1
CHEMBL1964288	C(c1ccccc1)n2cc(nn2)c3ccc4[nH]nc(c5cn(Cc6ccccc6)nn5)c4c3
CHEMBL1610701	COc1ccc(NC(=Nc2cccc3cnccc23)S)cc1
CHEMBL395808	COc1cc(ccc1O)C2=CC(=O)c3ccccc3O2
CHEMBL1989043	CN1CCN(CC1)c2ccc(Nc3nc(N)c(s3)C(=O)c4c(Cl)cccc4Cl)cc2
CHEMBL1512833	CC(=O)NCCNc1nc(nc2ccccc12)c3cccc(c3)C#N
CHEMBL1563047	COc1ccc(cc1)N2C(=O)C=Nc3cnc(nc23)N(C)C
CHEMBL1545765	O=C(NC(=S)Nc1ccc2[nH]ncc2c1)c3ccccc3
CHEMBL1517718	O=C1C=Nc2cnc(Nc3ccccc3)nc2N1Cc4cccs4
CHEMBL1970835	CCOc1ccccc1\C=NC(=O)c2nnn(c2CN3CCCCCC3)c4nonc4N
CHEMBL1417019	Cl.Cl.OCCNCCNc1ccc(NCCNCCO)c2C(=O)c3c(O)ccc(O)c3C(=O)c12
CHEMBL1964718	CC1=CN2CC(=O)NN=C2C=C1
CHEMBL1241473	COc1cc(Nc2ncc(c(Nc3ccccc3C(=O)N)n2)[N+](=O)[O-])cc(OC)c1OC
CHEMBL1355408	C1Oc2ccc(cc2O1)c3nccc(n3)n4ccnc4
CHEMBL1987533	Clc1ccccc1CC(=O)Nc2ccc3cn[nH]c3c2
CHEMBL1987535	O=C(NCCc1cccs1)N2CCC(=CC2)c3c[nH]c4ncccc34
CHEMBL259850	COc1ccc(CNC(=O)Nc2ncc(s2)[N+](=O)[O-])cc1
CHEMBL2001641	CC(C)(O)c1cn(nn1)c2ccc3[nH]ncc3c2
CHEMBL1976872	CC(=O)Nc1cc2ccccn2n1
CHEMBL2436454	C1CC(CCN1)Nc2ccc3ncc(c4cnn(c4)c5ccccc5)n3n2
CHEMBL2001646	Cc1ccccc1c2cccc3c2c(Nc4ccccc4)c(C(=O)O)n3CCCOc5cccc6ccccc56
CHEMBL1964399	COc1ccc(Nc2nccc(NC3=C(NC(C)C(C)(C)C)C(=O)C3=O)n2)cc1OC
CHEMBL2001485	CC(C(=O)N(C)C)n1cc(cn1)c2cnc(N)c3c(csc23)c4ccc(NC(=O)Nc5ccc(C)cc5)cc4
CHEMBL387971	COCCOCC#Cc1cc(cs1)c2n[nH]c3c4ccc(CN5CCN(C)CC5)cc4C(=O)c23
CHEMBL1480806	Clc1ccccc1c2ccc3ncnc(NCc4cccnc4)c3c2
CHEMBL1986391	O=C1NC(=S)N(C1=O)c2ccccc2
CHEMBL2002346	C(Nc1cc(ncn1)c2c[nH]c3ncccc23)c4ccccc4
CHEMBL1549701	CCN1CCN(Cc2ccc(NC(=O)c3ccc(C)c(NC(=O)N4CCNC4=O)c3)cc2C(F)(F)F)CC1
CHEMBL21156	CC(C)(C)c1nc2c3ccc(F)cc3c4C(=O)NC=Cc4c2[nH]1
CHEMBL1996649	CCN(CC)CCCNC(=O)c1cnc(N)c2c(csc12)c3ccc(NC(=O)Nc4cccc(F)c4)cc3
CHEMBL1992323	Clc1ccc2oc3C(=O)NC=Nc3c2c1
CHEMBL1996315	Cc1ccc(cc1)c2nnc(S)n2=C\c3ccncc3
CHEMBL1984432	Cc1ccc(Cn2cc(nn2)c3ccc4[nH]ncc4c3)c(C)c1
CHEMBL1968380	CCC1N(C2CCCC2)c3nc(Nc4ccc(cc4OC)C(=O)NC5CCN(C)CC5)ncc3N(C)C1=O
CHEMBL1996646	COc1cccc(OC)c1CNc2nc(NC3CCCCC3)nc4ccc(Cl)cc24
CHEMBL1973961	COc1cc(ccc1C(=O)Nc2n[nH]c3ccc(Cc4cc(F)cc(F)c4)cc23)N5CCN(C)CC5
CHEMBL1987448	Nc1cc(cc(Cl)n1)c2c[nH]c3ncccc23
CHEMBL1964804	CS(=O)(=O)NCCOc1cncc(c1)c2ccc3cnccc3c2
CHEMBL1467422	Oc1ccc(NC(=S)N=Nc2c(O)[nH]c3ccc(Br)cc23)cc1
CHEMBL2002202	Clc1ccc(cc1)c2ccc3CNC(=O)c3c2
CHEMBL1982122	OCCC(Nc1nc2ccc(cc2s1)c3ccncc3)c4ccccc4
CHEMBL373598	OCCCOc1cc2OCCCCCOc3nc(NC(=O)Nc2cc1Cl)cnc3C#N
CHEMBL1316056	COc1cccc(c1)c2nc(NCc3cccs3)c4ccccc4n2
CHEMBL1591275	COc1cccc(Nc2ncc3N=C(C)C(=O)N(c4ccccc4)c3n2)c1
CHEMBL2007318	COc1ccc(cc1)c2cnnc(N=C\c3ccc(O)c(O)c3)n2
CHEMBL1414874	NC(=O)CC(NC(=O)c1cccc(Br)c1)c2ccc(N3CCN(CC3)c4ccccn4)c(c2)[N+](=O)[O-]
CHEMBL1979690	CN1CCN(CC1)c2ccc(Nc3ncc(Cl)c(Nc4ccc5[nH]ncc5c4)n3)cc2
ZINC00058265	CC(C)[NH+]1CCN(CC1)c2ccc(cc2)O
CHEMBL1968705	CCCC(=O)Nc1cccc(c1)c2nc(Nc3ccc4[nH]ncc4c3)c5cc(OCCN6CCCC6)ccc5n2
CHEMBL1994938	Nc1ncc(C=CC(=O)NCCCn2ccnc2)c3scc(c4ccc(Br)cc4)c13
CHEMBL1476552	CCC1=CC(=O)Oc2c3CCC(C)(C)Oc3cc(OCC(=O)NCc4ccncc4)c12
CHEMBL1584610	COc1ccc2[nH]c(SCc3nc(N)nc(Nc4ccccc4)n3)nc2c1
CHEMBL1995201	Fc1ccc(Nc2ncnc(Nc3ccc4cn[nH]c4c3)n2)cc1
CHEMBL1992922	OCC(CO)Nc1ncnc2[nH]cc(c3ccccc3)c12
CHEMBL210618	CCOc1nc(NC(=O)Cc2cc(OC)ccc2OC)cc(N)c1C#N
CHEMBL1996263	CCOc1cccc(c1)c2c(nnn2c3nonc3N)C(=O)N=C\c4sccc4C
CHEMBL1964937	OCC(NC(=O)N1CCC(=CC1)c2c[nH]c3ncccc23)c4ccccc4
CHEMBL1984548	Cn1cc(Nc2ncc(Cl)c(Nc3ccccc3C(=O)N)n2)cn1
CHEMBL1983630	O=C1Cc2cc(cnc2N1)c3ccccc3
CHEMBL1240787	Fc1cccc(Nc2ncnc3[nH]ncc23)c1
CHEMBL1996791	Nc1ncnc2c1c(I)nn2C3CCC(O)CC3
CHEMBL1996795	Nc1cc(ccc1NC2CCCCC2)S(=O)(=O)NC(=O)c3ccc(cc3)c4ccc(F)cc4
CHEMBL1328892	OC(=O)c1[nH]c2ccc(Cl)cc2c1CCN3C(=O)c4ccccc4C3=O
CHEMBL1397427	COCCN1C(=O)C=Nc2cnc(Nc3cccc(OC)c3)nc12
CHEMBL1968015	C1CCC(CC1)Nc2ccnc(Nc3ccc4cn[nH]c4c3)n2
CHEMBL1440675	OC(=O)c1ccc2cccc(Cl)c2c1O
CHEMBL1980562	CS(=O)(=O)NC1CCC(CC1)Nc2nc(Cl)cc(n2)c3c[nH]c4ncccc34
CHEMBL1551169	CC(C)(C)CNc1ncnc2ccc(cc12)c3ccc4OCOc4c3
CHEMBL464381	CC(CC\C=C(/C)\C[C@H]1OC(=O)C(=C1O)C)\C=C\C=C(/C)\CCCc2cocc2
CHEMBL1401859	COc1cccc(c1)c2ccc3ncnc(N(C)C)c3c2
CHEMBL1510727	Cc1cc(OCC(=O)O=C(/N)\Cc2cccs2)ccc1Br
CHEMBL1588286	O=C(\C=C\c1ccc2OCOc2c1)c3occc3
CHEMBL1990482	NC(=O)c1cccc2[nH]c(nc12)c3ccncc3
CHEMBL1603038	Clc1ccc2nc(NC(=O)C3CCCO3)sc2c1
CHEMBL1984760	CCCNC(=O)c1ccc(Nc2nc(CCC(F)(F)F)c3cc[nH]c3n2)cc1
CHEMBL1994241	COc1cc(C=C(C#N)c2nc3ccccc3[nH]2)c(Br)cc1O
CHEMBL1332860	COc1cc(\C=C\2/SC(=N)N(C2=O)c3ccc(F)cc3)ccc1O
CHEMBL1483855	COc1ccc2[nH]cc(CCNc3ncnc4ccc(cc34)c5c(C)onc5C)c2c1
CHEMBL2030386	O[C@@H]1CCN(CC2=Nc3c(oc4ccc(Br)cc34)C(=O)N2)C1
CHEMBL1448605	CCNc1nc(N)c(s1)C(=O)c2ccc(Cl)s2
CHEMBL1343789	CN1CCN(CC1)c2nc(Nc3cccc(C)c3)nc(N)c2[N+](=O)[O-]
CHEMBL6665	Oc1ccc(C2=COc3cc(O)cc(O)c3C2=O)c(O)c1
CHEMBL3199139	C=C/1\S\C(=C/c2ccc(O)c(Br)c2)\C(=O)N1C
CHEMBL1723258	COc1cc(cc(OC)c1OC)c2ccc3ncnc(NCCc4c[nH]cn4)c3c2
CHEMBL1987007	CN1CCC(CC1)NC(=O)c2cc3c(n[nH]c3s2)c4ccccc4
CHEMBL1493400	COc1ccc2c(c1)C(=O)Oc3c(C)c(OCc4cc(oc4C)C(=O)O)ccc23
CHEMBL1372954	C(Nc1ncnc2ccc(cc12)c3cccnc3)c4ccc5OCOc5c4
CHEMBL1987003	Clc1cccc2c1C(=O)NS2(=O)=O
CHEMBL1991143	Cc1ccc(cc1)n2nc(C)c3C(=O)c4cc(Cl)ccc4N(O)c23
CHEMBL1591107	Clc1ccccc1c2nc(NCc3cccs3)c4ccccc4n2
CHEMBL1393571	N#Cc1cnn2c(ccnc12)c3ccccc3
CHEMBL1990162	O=C(Nc1n[nH]c2ccc(cc12)c3cn(Cc4ccccc4)nn3)c5ccc(cc5)C#N
CHEMBL1570470	COc1ccc2nc(NC(=O)CNS(=O)(=O)c3cccs3)sc2c1
CHEMBL1984162	COCCOC1CCC(CC1)n2nc(c3ccc(Nc4oc5c(C)cc(C)cc5n4)cc3)c6c(N)ncnc26
CHEMBL2006785	Cc1ccc(cc1)C(=O)Nc2c(C#N)sc3ccc(Cl)c(Cl)c23
CHEMBL1518866	Cl.Nc1nc(Nc2ccccc2)nc3ccccc13
CHEMBL1444643	CC1Cc2ccccc2N1c3[nH]cnc4ncnc34
CHEMBL1500607	NC(=O)\C(=C\c1ccc(OC(=O)c2ccccn2)cc1)\C#N
CHEMBL1971679	OC(=O)C1=CN=C2SC=CN2C1=O
CHEMBL1999414	CCN(CC)CCCNC(=O)c1cnc(N)c2c(csc12)c3ccc(NC(=O)Nc4cccc(C)c4)cc3
CHEMBL1984367	CN(C)c1ccc(CNC(=O)c2cc3c(n[nH]c3s2)c4ccccc4)cc1
CHEMBL1355896	COc1ccccc1CNc2ccnc(n2)c3cccnc3
CHEMBL1984363	Cc1cc(NC(=O)Cc2ccc(cc2)c3cccc4[nH]nc(N)c34)ccc1F
CHEMBL2001987	Fc1ccc(F)c2c(NC(=O)Nc3cccc(n3)C(F)(F)F)ccnc12
CHEMBL1435542	Cc1nc(CNc2ncnc3ccc(cc23)c4ccc5OCOc5c4)cs1
CHEMBL1970074	Cc1n[nH]c2cccc(c3ccc(NC(=O)Nc4cccc(c4)C(F)(F)F)cc3)c12
CHEMBL226403	O=C1NCCc2[nH]c(cc12)c3ccnc(c3)c4cnc5ccccc5c4
CHEMBL2007097	NC1=NC(=O)Nc2sccc12
CHEMBL1967720	CC(C)(C(=O)N)n1cc(cn1)c2cnc(N)c3c(csc23)c4ccc(NC(=O)Nc5cccc(F)c5)cc4
CHEMBL1403562	CN(C)c1ccc(cc1)c2cc(NCc3cnc(C)cn3)ncn2
CHEMBL1980391	COc1cc2Nc3n[nH]c(C)c3N=C(c4ccccc4Cl)c2cc1F
CHEMBL1974935	NC(COc1cncc(C=Cc2ccncc2)c1)Cc3c[nH]c4ccccc34
CHEMBL1382985	Nc1nc(NCCCN2CCOCC2)nc(Nc3ccc(F)cc3)c1[N+](=O)[O-]
CHEMBL3190706	COc1cc(cc(OC)c1OC)N2CN=C3S\C(=C/c4ccccn4)\C(=O)N3C2
CHEMBL1454614	O=C1C=C(N2CCOCC2)c3ccccc3C1=O
CHEMBL2004033	BrC1=C2C=CC=CN2NC1=O
CHEMBL1999774	Cc1c(Cl)c(nc2NC=C(C(=O)O)C(=O)c12)N3CCC(CN)C3
CHEMBL1991782	O=C1NCc2c1cccc2c3cccs3
CHEMBL1999778	COc1nc(N)c(C#N)c(c2ccc(Cl)cc2Cl)c1C#N
CHEMBL1577953	NC(=O)c1oc2ccc(Cl)cc2c1N
CHEMBL1485263	OC(=O)\C=C\c1ccc2c(onc2c1)c3ccccc3
CHEMBL1977138	CC(Nc1cncc(n1)n2cnc3ccc(cc23)C#N)c4ccccc4F
CHEMBL1404408	CN(Cc1occc1)c2nc(nc3ccccc23)c4c(C)onc4C
CHEMBL1967094	Clc1ccc(CNC(=O)c2cc3c(n[nH]c3s2)c4ccccc4)cc1
CHEMBL1977135	O=C(NCc1ccccc1)c2ccc(cc2)c3ccncc3
CHEMBL1901114	CN1C(=O)SC(=C1C)c2ccnc(NCc3cccnc3)n2
CHEMBL2002682	Cc1cccc(Cl)c1c2cccc3c(CCCOc4cccc5ccccc45)c([nH]c23)C(=O)NCCOCCOCCN
CHEMBL1977041	COC(=O)c1c(C)n2ncnc(N)c2c1c3ccc(NC(=O)Nc4ccccc4)cc3
CHEMBL2337988	O[C@@H]1[C@H](Oc2cc(OC(=O)c3cc(O)c(O)c(O)c3)cc(O)c2C1=O)c4ccc(O)c(O)c4
CHEMBL1326359	COc1cccc(Nc2nc(cs2)c3ccc(O)cc3)c1
CHEMBL2002446	CN1CCN(Cc2ccc3c(Cc4c(n[nH]c34)c5csc(c5)C#CCOCC6CC6)c2)CC1
CHEMBL1940090	COc1cc(NC(=O)Nc2cc(cc(c2)C(F)(F)F)C(F)(F)F)ccc1C
CHEMBL408980	CC(=CC(O)C\C(=C\COc1ccc2C=CC(=O)Oc2c1)\C)C
CHEMBL1990541	CCOC(=O)c1c(NC(=O)C2C(C)(C)C2(C)C)sc3cnccc13
CHEMBL408982	CCN1\C(=C\C(=O)C)\Sc2ccc(OC)cc12
CHEMBL1553322	Cc1ccccc1c2nc(N3CCOCC3)c4ccccc4n2
CHEMBL608533	CO[C@@H]1[C@@H](C[C@H]2O[C@]1(C)n3c4ccccc4c5c6CNC(=O)c6c7c8ccccc8n2c7c35)N(C)C(=O)c9ccccc9
CHEMBL1329994	C1Oc2ccc(cc2O1)C3Nn4c(S3)nnc4c5ccccc5
CHEMBL1718647	CCNC(=O)c1oc(cc1)c2ccc3ncnc(N4CCOCC4)c3c2
CHEMBL1455580	Cc1oc(CNc2ncnc3ccc(cc23)c4cocc4)cc1
CHEMBL1592803	COc1ccc(CNc2ncnc3ccc(cc23)c4ccc5OCOc5c4)c(OC)c1
CHEMBL1469700	Brc1ccc2nc(NC(=O)CN3CCOCC3)sc2c1
CHEMBL1968590	CNC(=O)C=Cc1cnc(N)c2c(csc12)c3ccc4sc(C)nc4c3
CHEMBL1970104	CC(C)(C)c1ccc2nc([nH]c2c1)c3n[nH]c4ccccc34
CHEMBL303958	Nc1nc(N)c(N=O)c(OCC2CCCCC2)n1
CHEMBL231209	Nc1nccc2scc(c3ccc(NC(=O)Nc4cccc(F)c4)cc3)c12
CHEMBL1705095	COc1ccc(cc1OC)c2ccc3ncnc(NCC4CCCO4)c3c2
CHEMBL1966703	Cc1n[nH]c2NC3=C(C(c4ccccc4F)c12)C(=O)CC(C)(C)C3
CHEMBL407874	Nc1nc(OCc2ccccc2)c3nc[nH]c3n1
CHEMBL1985566	COc1cc(ccc1CC#N)c2ccc3C(=O)Nc4cc(CCOc5ccc(cc5)N6CCOCC6)ccc4Nc3c2
CHEMBL1354146	O=C1Oc2ccccc2c3c1ccc4ccccc34
CHEMBL1278026	NC(=O)c1cccc(CNC(=O)c2cc3C(=O)NC(=O)c3c4c5ccccc5[nH]c24)c1
CHEMBL1546852	COc1ccc(\C=C\2/SC(=NC2=O)NCc3ccccc3)cc1
CHEMBL1475366	COc1cccc(c1)c2ccc3ncnc(NCCc4c[nH]c5ccc(OC)cc45)c3c2
CHEMBL1986499	Nc1n[nH]c2ccc(cc12)c3nnn(Cc4ccccc4)c3c5ccc(F)cc5
CHEMBL1985367	Cc1ccnc(Nc2cc(C)nc(n2)c3ccccc3)c1
CHEMBL1565911	Nc1c(ccc2C(=O)c3ccccc3C(=O)c12)C(=O)O
CHEMBL1586152	COC1(OC)N=C(N)C2(C#N)C(c3ccc4OCOc4c3)C12C#N
CHEMBL1407539	C(CNc1ncnc2ccc(cc12)c3ccc4OCOc4c3)CN5CCCCC5
CHEMBL213805	CN(CCc1c[nH]c2ccccc12)C(=O)c3ccc(cc3)c4ccccc4
CHEMBL1990432	Clc1ccc(cc1)C2CC3=C(C(=O)C2)C(=O)c4ccc(Cl)cc4N3
CHEMBL1463711	CN1C(=O)c2cc(C(=O)NC3CC3)n(C)c2c4ccccc14
CHEMBL1998953	C1CCN(CC1)c2ncnc3[nH]cc(c4ccccc4)c23
CHEMBL1721806	CN(CCc1occc1)c2ncnc3ccc(cc23)c4ccc5OCOc5c4
CHEMBL1801633	BrCC(=O)C1=C(C(=O)NC1=O)c2c[nH]c3ccccc23
CHEMBL1801632	CC(=O)C1=C(C(=O)NC1=O)c2c[nH]c3ccccc23
CHEMBL1801637	Cn1cc(C2=C(C(=O)CBr)C(=O)NC2=O)c3ccccc13
CHEMBL1801636	CC(=O)C1=C(C(=O)NC1=O)c2cn(C)c3ccccc23
CHEMBL1801635	COc1ccc(cc1)n2cnc3cc(ccc23)C(=O)CBr
CHEMBL1992073	CCC1CC(CC1c2ncc3cnc4[nH]ccc4n23)NS(=O)(=O)C5CC5
CHEMBL564508	Nc1ncnc2c1ncn2[C@@H]3O[C@H](COP(=O)(O)OP(=O)(O)OP(=O)(O)OCCCC#C)[C@@H](O)[C@H]3O
CHEMBL1982465	Cc1cccc(NC(=O)Nc2ccc(cc2)c3csc4c(cnc(N)c34)C#CCN5CCOCC5)c1
CHEMBL1982466	Cc1ccc(NC(=O)Nc2ccc(cc2)c3csc4c(cnc(N)c34)c5cnn(C)c5)cc1
CHEMBL1972346	Oc1cc(O)cc(C=Cc2ccc(O)c(O)c2)c1
CHEMBL1301070	CCCn1nc(NC(=O)C(C)C)c2cc3cc(OC)ccc3nc12
CHEMBL1986722	NC(=O)c1ccc(cc1N2CCCC2)c3ccncc3
CHEMBL3195224	CCc1nnc(S)n1=C\c2ccc3OCOc3c2
CHEMBL1373964	COc1cc(cc(OC)c1OC)C(=O)Nc2cccc(c2)c3nncn3C
CHEMBL1608434	C(Nc1ncnc2cc(ccc12)c3ccc4OCOc4c3)C5CCCO5
CHEMBL1989293	Fc1cnccc1c2ccc3C(=O)Nc4ccccc4Nc3c2
CHEMBL484390	CCCCn1c(NC(=O)c2ccc(cc2)C#N)nc3cc(ccc13)N(C)C(=O)C4CCCCC4
CHEMBL1972290	NCCNc1cc(cc(Cl)n1)c2c[nH]c3ncccc23
CHEMBL1315184	COc1cccc(c1)c2cc(NCCc3c[nH]c4ccc(OC)cc34)ncn2
CHEMBL1513990	N#Cc1ccccc1c2ccc3ncnc(NCc4cccnc4)c3c2
CHEMBL1316376	CN(Cc1sccc1C)c2ncnc3ccc(cc23)c4ccoc4C
CHEMBL1439898	CCOC(CNc1ncnc2sc(cc12)c3ccccc3)OCC
CHEMBL1439723	CCc1ccc(NC(=Nc2ccc3c[nH]nc3c2)S)cc1
CHEMBL1975418	C(c1ccccc1)n2nnc(c3ccc4[nH]ncc4c3)c2C5CC5
CHEMBL1983025	CCC(N)(CC)C#Cc1cnc(N)c2c(csc12)c3ccc(NC(=O)Nc4cccc(C)c4)cc3
CHEMBL1733917	CN(C)C(=O)OCc1oc(cc1)c2ccc3ncnc(N(C)Cc4sccc4C)c3c2
CHEMBL1987034	NS(=O)(=O)c1cccc(Nc2ncc(Br)c(Nc3ccc(OCC#N)cc3)n2)c1
CHEMBL1705959	CCOC(=O)C1=C(COC(=O)c2cccc(NC(=O)C)c2)NC(=O)NC1C
CHEMBL1482277	O=C1C(C(=O)c2ccccc12)c3ccccn3
CHEMBL260092	Nc1ncnc2NCCC(=Nc12)c3ccc(NC(=O)Nc4cccc(c4)C(F)(F)F)cc3
CHEMBL1989834	O=C1NNc2cccc(c3ccccc3)c12
CHEMBL1610082	CN(Cc1occc1)c2ncnc3ccc(cc23)c4ccccc4C
CHEMBL1429797	OC1=C2Sc3ccccc3N=C2CCC1
CHEMBL1354563	N#Cc1cccc(c1)c2ccc3ncnc(NCc4cccs4)c3c2
CHEMBL2003420	O=C(NCCCCCCNC(=O)NCc1cccnc1)NCc2cccnc2
CHEMBL1357491	C1CN(CCN1)c2ncnc3ccc(cc23)c4cocc4
CHEMBL207400	Cn1nc(c2C(=O)c3cc(Cl)ccc3N(O)c12)C(F)(F)F
CHEMBL3197140	CCOC(=O)\C=C\1/S\C(=C/c2ccc3OCCOc3c2)\C(=O)N1CC(=O)NCC4CCCO4
CHEMBL1430621	CSc1nc(NCc2ccccc2)c3c4CCN(C)Cc4sc3n1
CHEMBL1592464	COc1ccc2[nH]cc(CCNc3ncncc3c4ccccc4Cl)c2c1
CHEMBL1572868	OCc1oc(cc1)c2ccc3ncnc(NCCc4c[nH]cn4)c3c2
CHEMBL568948	COC(=O)c1ccc2c3C(=O)NC(=O)c3c(C)c(C)c2c1
CHEMBL1705549	C(Nc1ncnc2ccc(cc12)c3ccc4OCOc4c3)c5nccs5
CHEMBL1993335	Cn1cc(c2cc3nc(Br)cnc3[nH]2)c4cc(F)ccc14
CHEMBL1486775	COc1cc(\C=C(/C#N)\C(=O)NCc2cccs2)ccc1O
CHEMBL1965836	Cc1n[nH]c2ccc(cc12)c3cncc(OCC(N)Cc4cccc(OC(F)(F)F)c4)c3
CHEMBL1965838	Cc1csc2nc(N)nn12
CHEMBL1968394	Cc1cccc(c1)c2ccc3CNC(=O)c3c2
CHEMBL1964340	COCCNc1cc(cc(Cl)n1)c2c[nH]c3ncccc23
CHEMBL226471	Fc1ccccc1c2cc(ccn2)c3cc4C(=O)NCCc4[nH]3
CHEMBL223360	Cc1ccc(F)c(NC(=O)Nc2ccc(cc2)c3cccc4[nH]nc(N)c34)c1
CHEMBL1409689	Clc1ccccc1c2nc(c3ccccc3n2)n4ccnc4
ZINC00061434	Cc1ccc(cc1)C(=O)Nc2c(c3c(s2)C[C@@H](CC3)C)C(=O)N
CHEMBL223367	OCCCc1cc2OCCCCCOc3nc(NC(=O)Nc2cc1Cl)cnc3C#N
CHEMBL2000832	COc1cc(ccc1O)c2ccc3C(=O)Nc4cc(ccc4Nc3c2)C(=O)NCc5cccc(F)c5
CHEMBL1487178	CCCCc1nc(NCCO)c(C#N)c2CCCCc12
CHEMBL1982135	Cc1ccccc1NC(=O)Nc2ccc3c(CCc4sc5ncnc(N)c5c34)c2
CHEMBL1396211	COCCNc1ncnc2ccc(cc12)c3cccc(OC)c3
CHEMBL1450439	Nc1nc(NCC2CCCO2)nc(Nc3ccc(F)cc3)c1[N+](=O)[O-]
CHEMBL1356808	c1cncc(c1)c2cc(ncn2)n3ccnc3
CHEMBL1969156	Nc1nccc2cnc(c3ccccc3)n12
CHEMBL941	CN1CCN(Cc2ccc(cc2)C(=O)Nc3ccc(C)c(Nc4nccc(n4)c5cccnc5)c3)CC1
CHEMBL1969151	CN(C)C1CCC(CC1)Nc2nc(Cl)cc(n2)c3c[nH]c4ncccc34
CHEMBL1552572	Clc1ccccc1c2nc(NC3CCNCC3)c4ccccc4n2
CHEMBL3210893	CN(C)\C=N\c1nc(cs1)c2ccc3OCOc3c2
CHEMBL1938954	Clc1cccc(c1)n2cc(nn2)c3ccncc3
CHEMBL1397636	COc1ccccc1c2nc(Nc3ccncc3)c4ccccc4n2
CHEMBL1938953	Clc1ccc(cc1)n2cc(nn2)c3ccncc3
CHEMBL215152	CCN(CCO)CCCOc1ccc2c(Nc3cc(CC(=O)Nc4cccc(F)c4)[nH]n3)ncnc2c1
CHEMBL1904855	CCOc1ccccc1\C=NC(=O)c2nnn(c2CN3CCC(C)CC3)c4nonc4N
CHEMBL1965631	CN(C)CC(=O)Nc1n[nH]c2ccc(cc12)c3cn(Cc4ccccc4)nn3
CHEMBL220057	Cc1cccc(NC(=O)Nc2ccc(cc2)c3cccc4[nH]nc(N)c34)c1
CHEMBL1365550	CC1=C(C(NC(=O)N1)c2ccccc2)C(=O)OCc3ccc4OCOc4c3
CHEMBL1516054	COc1ccccc1CNc2ncnc3ccc(cc23)c4ccc5OCOc5c4
CHEMBL1473809	Cc1onc(C)c1c2ccc3ncnc(Nc4ccccc4)c3c2
CHEMBL1723315	OC(=O)c1oc(cc1)c2ccc3ncnc(NCc4nccs4)c3c2
CHEMBL1512023	CCNc1ncc2N=CC(=O)N(Cc3ccc(F)cc3)c2n1
CHEMBL1605795	CC1=C(C(NC(=O)N1)c2ccc(F)cc2)C(=O)OCc3ccc4OCOc4c3
CHEMBL3145247	O=C1C=C(Cc2nc3ccccc3[nH]2)NN1c4ccccc4
CHEMBL1462751	COc1cc(\C=C\2/SC(=NC2=O)N3CCC(C)CC3)ccc1O
CHEMBL1988872	CS(=O)(=O)Nc1ccc(Nc2ccc3[nH]nc(N)c3c2)cc1
CHEMBL1330751	Clc1ccc2c(Cl)c(sc2c1)C(=O)NCc3cccnc3
CHEMBL1396109	CN1CCN(CC1)c2ncnc3ccc(cc23)c4ccccc4Cl
CHEMBL1971245	CN1CCN(CC1)c2cccc(Nc3nccc(n3)c4c(nc5ccccn45)C(=O)N)c2
CHEMBL1996780	CCOC(=O)C1=CN(c2ccc(O)cc2C)c3cc(ccc3C1=O)c4ccncc4
CHEMBL539660	CN(C)Cc1ccc2N3CCCC3C(=O)Nc2c1
ZINC00067581	COc1cc(ccc1O)/C=C/2C(=O)N=C(S2)N3CCCCCC3
CHEMBL463563	COc1cc(ccc1O)C2=CC(=O)c3c(O)c(OC)c(OC)c(O)c3O2
CHEMBL1435409	Cc1ccccc1c2ccc3ncnc(c3c2)n4ccnc4
CHEMBL1514607	CS(=O)(=O)Nc1cccc(c1)c2ccc3ncnc(NC4CCNCC4)c3c2
CHEMBL1969537	S=C1NN=C2N1C3=NNC(=S)N3c4sc5CCCc5c24
CHEMBL1321572	CS(=O)(=O)c1ccc2N3C(=N)\C(=C/c4ccc(O)c(O)c4)\C(=O)N=C3Sc2c1
CHEMBL1447909	CN(C)C(=O)c1ccc(cc1)c2cc(ncn2)n3ccnc3
CHEMBL1446506	COc1cccc(c1)c2ccc3ncnc(NCc4ccc5OCOc5c4)c3c2
CHEMBL260135	Nc1n[nH]c2nnc(c3ccccc3)c(c4ccccc4)c12
CHEMBL1400538	OC(=O)c1oc2ccc(Br)cc2c1n3cccc3
CHEMBL306380	Cc1ccc(cc1)c2nn(c3ncnc(N)c23)C(C)(C)C
CHEMBL1979773	CN(CCN)C(=O)c1cccc(c1)n2nc(cc2NC(=O)Nc3cccc4ccccc34)C(C)(C)C
CHEMBL1733848	COc1ccc2c3CCC(=C(O)c3ccc2c1)C=O
CHEMBL3195429	COc1ccccc1\C=NC(=O)c2nnn(c3nonc3N)c2c4cccs4
CHEMBL2007375	CC#Cc1ccc2nccc(NC(=O)Nc3cccc(n3)C(F)(F)F)c2c1
CHEMBL1545978	CSc1nc(NCCCO)c2c3CCN(C)Cc3sc2n1
CHEMBL1998228	Clc1cc2nnc(c3ccccc3)n2cn1
CHEMBL1946633	Cc1nc2cc(Cl)c(Cl)cc2n1C3CCCC3
CHEMBL1977223	CCCC(=O)Nc1n[nH]c2ccc(cc12)c3cn(Cc4ccccc4)nn3
ZINC00062271	c1cc(oc1)CNC(=O)c2c(c3ccc(cc3s2)F)Cl
CHEMBL2007151	Cc1c(c2cccc(OCc3ccccc3)c2)c4c(N)ncnc4n1C5CCC(CC5)N6CCCC6
CHEMBL3198919	NC(=O)N=C/1\c2ccccc2c3c(cccc13)C#N
CHEMBL1354600	CN1CCN(CC1)c2ncnc3ccc(cc23)c4cccc(c4)C#N
CHEMBL1360310	CN(C)c1ccc(cc1)c2ccc3ncnc(NCc4cnc(C)cn4)c3c2
CHEMBL1412390	COc1ccc2[nH]cc(CCNc3ccnc(n3)c4cccc(c4)C#N)c2c1
CHEMBL1567800	O=C1c2ccccc2C(=O)c3[nH]cnc13
CHEMBL1949851	Cc1ccc2C(=O)NC=Nc2c1
CHEMBL1949855	Clc1cccc2C(=O)NC=Nc12
CHEMBL1547667	COc1ccccc1Nc2nc(NCCCN(C)C)nc(N)c2[N+](=O)[O-]
CHEMBL1884163	COc1cc(\C=Nc2ccc(cn2)[N+](=O)[O-])cc(OC)c1O
CHEMBL1715417	CC(N(C)c1ncnc2ccc(cc12)c3ccc4OCOc4c3)c5csc(C)n5
CHEMBL1716217	CCN(CC)CCN1c2ccccc2C(=O)c3c(O)ccc(O)c13
CHEMBL1420552	CCN1CCN(CC1)c2c(Cl)cccc2NC(=O)c3oc(Br)cc3
CHEMBL568614	C(Nc1ncnc2ccc(cc12)c3ccc4OCCOc4c3)c5cccnc5
CHEMBL1994438	NC1CCCCC1Nc2nc(Cl)cc(n2)c3c[nH]c4ncccc34
CHEMBL1967662	CC(C)(CO)CCCNc1cc(cc(Cl)n1)c2c[nH]c3ncccc23
CHEMBL2004443	Fc1ccc(cc1)C2=CC(=O)n3ncc(c4ccc(F)cc4)c3N2
CHEMBL1974328	Cc1cccc(Nc2nc(NC3CCCCC3N)cnc2C(=O)N)c1
CHEMBL1969843	C(C1CCOCC1)n2cc(nn2)c3ccc4[nH]ncc4c3
CHEMBL1970290	CCN(CC)CCNC(=O)c1cccc(c1)n2nc(cc2NC(=O)Nc3cccc4ccccc34)C(C)(C)C
CHEMBL1580968	CN=C(NC#N)SCC(=O)c1ccc(Cl)cc1Cl
CHEMBL1328581	CSc1nc2[nH]c3CCCCc3c2c4ncnn14
CHEMBL1317761	COc1cccc(c1)c2nc(N3CCN(C)CC3)c4ccccc4n2
CHEMBL1596499	CN1CCN(CC1)c2ncnc3ccc(cc23)c4cccnc4
CHEMBL1714179	Fc1ccccc1C(=O)Nc2cccc3ncccc23
CHEMBL144719	OC(=O)c1ccc2C(=O)c3ccccc3S(=O)(=O)c2c1
CHEMBL1966628	NC1CCC(CC1)Nc2nccc(n2)c3c[nH]c4ncccc34
CHEMBL1608304	N(c1cccnc1)c2nc(cs2)c3ccncc3
CHEMBL188343	C1CCC(CC1)Nc2nc(Nc3ccc(cc3)N4CCOCC4)nc5[nH]cnc25
CHEMBL1490477	CS(=O)(=O)Nc1cccc(c1)c2nc(NC3CC3)c4ccccc4n2
CHEMBL567331	C(Nc1ncnc2ccc(cc12)c3ccc4OCOc4c3)c5cccs5
CHEMBL1997534	COc1cccc(c1)C(C)NC(=O)c2cc(C)c(s2)c3ccc4[nH]nc(C)c4c3
CHEMBL1970913	CCCC(=O)Nc1nn(C(=O)CC)c2nc3ccccc3cc12
CHEMBL1440473	CCN(CC)c1nc2cc(OC)ccc2cc1C#N
CHEMBL1436394	CN(C)CCNc1ncnc2ccc(cc12)c3ccc4OCOc4c3
CHEMBL1710398	CN(C)C(=O)c1oc(cc1)c2ccc3ncnc(N(C)Cc4sccc4C)c3c2
CHEMBL1974250	O=C(NCc1ccccc1)C2=CNN3C(=O)C=C(N=C23)c4ccncc4
CHEMBL1989708	CC(O)Cn1cc(cn1)c2cnc(N)c3c(csc23)c4ccc(NC(=O)Nc5cccc(C)c5)cc4
CHEMBL1994321	Cc1cccc(NC(=O)Nc2ccc(cc2)c3csc4c(cnc(N)c34)C#CCNS(=O)(=O)C)c1
CHEMBL2004025	COCOc1cccc(OCOC)c1c2ccc(NS(=O)(=O)C)cc2C(=O)OC
CHEMBL1998184	[O-][N+](=O)c1cccc(N=C(/C#N)\C(=O)c2ccc(Br)cc2)c1
CHEMBL1973937	Cc1ccc(c2ccc(NC(=O)Nc3cccc(Br)c3)cc2)c4c(N)n[nH]c14
CHEMBL379975	Oc1ccc2[nH]c3cc(c4ccccc4Cl)c5C(=O)NC(=O)c5c3c2c1
CHEMBL1980704	Cc1cc2nnc(SCc3cn4ccccc4n3)n2c5ccccc15
CHEMBL1980253	Clc1cc(nc(NC2CCOCC2)n1)c3c[nH]c4ncccc34
CHEMBL1436715	CNc1nc(nc2ccccc12)c3ccc4OCOc4c3
CHEMBL365342	COc1ccc(Nc2[nH]cnc3ncnc23)cc1OC
CHEMBL1356135	CN(C)c1ccc(cc1)c2nccc(NCc3cccs3)n2
CHEMBL1491011	Oc1ccnc2ccc(Cl)cc12
CHEMBL1592327	CN(C)c1ncnc2ccc(cc12)c3ccccc3C
CHEMBL1981079	NC(=O)c1cc([nH]c1c2ccc(Cl)cc2F)c3ccnc(N)n3
CHEMBL1970821	OCCCCNc1cc(cc(Cl)n1)c2c[nH]c3ncccc23
CHEMBL2002471	Nc1cc2c(Oc3ccc(Cl)cc3)cncc2s1
CHEMBL2002470	Clc1cccc(c1)C2=NCC(=O)Nc3sc4CCCCc4c23
CHEMBL1601662	Cc1cccc(CNc2cc(ncn2)c3ccccc3Cl)c1
CHEMBL1998545	OCC(Cc1ccccc1)NC(=O)c2ccc(cc2)c3ccncc3
CHEMBL2004156	Fc1ccc(cc1)c2cnn3C(=O)C=C(Nc23)c4cccc(F)c4
CHEMBL1980896	Nc1ncnc2sc(Br)c(c3ccc(NC(=O)Cc4cccc(Cl)c4)cc3)c12
CHEMBL2002479	NCCCOc1cc2C(=O)NCc2c(c1)c3ccc(Nc4oc5cc(Cl)ccc5n4)cc3
CHEMBL1940101	Oc1cccnc1NC(=O)Nc2ccc(Cl)c(c2)C(F)(F)F
CHEMBL142711	ClCC(=O)c1cc(Br)c(Br)s1
CHEMBL1408427	C(Nc1ncnc2ccc(cc12)c3cocc3)c4cccnc4
CHEMBL170993	O=C(c1ccccc1)c2ccc3[nH]cnc3c2
CHEMBL1554684	COc1ccc(cc1OC)c2ccc3ncnc(N(C)Cc4csc(C)n4)c3c2
CHEMBL1976673	Oc1cncc2nc(ccc12)c3ccncc3
CHEMBL3213511	OC[C@H]1O[C@H](O[C@@H]2[C@@H](O)[C@H](O)[C@@H](CO)O[C@H]2Oc3c(O)ccc4Oc5cc(O)cc(O)c5C(=O)c34)[C@H](O)[C@@H](O)[C@@H]1O
CHEMBL1700303	CN(Cc1oc(C)cc1)c2ncnc3ccc(cc23)c4oc(CO)cc4
CHEMBL403183	Cc1ccc(cc1)S(=O)(=O)\C=C\C#N
CHEMBL1381974	CC1(C)C2(C)CCC1(OC2=O)C(=O)Nc3nc4ccc(Br)cc4s3
CHEMBL1704558	Nc1cc2C(=NO)c3ccccc3c2cc1[N+](=O)[O-]
CHEMBL588859	Fc1ccc(cc1)C(=O)Nc2ccsc2C(=O)NC3CCCCC3
CHEMBL1572115	OC[C@@H]1O[C@H](OC2=C(Oc3cc(O)cc(O)c3C2=O)c4ccc(O)cc4)[C@@H](O)[C@H](O)[C@H]1O
CHEMBL1480487	COc1ccc2c(CCc3sc(NC(=O)c4occc4)nc23)c1
CHEMBL1998435	OCCNc1cc2cc(ccc2cn1)c3ccncc3
CHEMBL1515221	CN(Cc1occc1)c2nc(nc3ccccc23)c4cccnc4
CHEMBL1997643	COc1ccccc1C(=O)Nc2n[nH]c3ccc(cc23)c4cn(Cc5ccccc5)nn4
CHEMBL1998432	NC1CCCC(C1)Nc2nc(Cl)cc(n2)c3c[nH]c4ncccc34
CHEMBL1495539	O=C1c2ccccc2c3onc4ccc(N5CCCC5)c1c34
CHEMBL1532296	C1CCN(C1)C2CCN(CC2)c3ncnc4ccc(cc34)c5ccc6OCOc6c5
CHEMBL1429141	CCN1CCN(CC(=O)Nc2nc3ccc(C)cc3s2)CC1
ZINC00057659	c1ccc2c(c1)c(=O)cc(o2)c3ccc(c(c3)O)O
CHEMBL2021939	CC(C)C[C@H](NC(=O)[C@H](CO)NC(=O)[C@@H]1CCCN1C(=O)[C@H](CO)NC(=O)[C@@H]2CCCN2C(=O)[C@@H]3CCCN3C(=O)[C@@H](NC(=O)[C@H](C)NC(=O)[C@H](C)NC(=O)[C@H](CCCNC(=N)N)NC(=O)[C@H](CCCNC(=N)N)NC(=O)[C@@H](N)Cc4ccc(O)cc4)C(C)C)C(=O)N[C@@H](CO)C(=O)N[C@@H](CCCNC(=N)N)C(=O)N[C@@H](Cc5cnc[nH]5)C(=O)N[C@@H](CO)C(=O)N[C@@H](CO)C(=O)N6CCC[C@H]6C(=O)N[C@@H](Cc7cnc[nH]7)C(=O)N[C@@H](CCC(=O)N)C(=O)N[C@@H](C)C(=O)N[C@@…
CHEMBL1314222	CS(=O)(=O)Nc1cccc(c1)c2ccc3ncnc(NCc4cccs4)c3c2
CHEMBL1980671	Nc1ncnc2Nc3ccccc3NC(=O)c12
CHEMBL1357551	COc1cccc(CN2C(=O)C=Nc3cncnc23)c1
CHEMBL1357553	Cc1onc(C)c1c2ccc3ncnc(Nc4ccc(F)cc4)c3c2
CHEMBL1315512	CN(CCc1cccs1)c2ncnc3ccc(cc23)c4ccc5OCOc5c4
CHEMBL1970203	Cc1cc(C)cc(NC(=O)Nc2ccc(NC(=O)c3csc4ncnc(N)c34)cc2)c1
CHEMBL243518	Cc1ccc(Nc2nccc(Nc3ccccc3C(=O)O)n2)cc1F
CHEMBL560883	Nc1ncnc2c1ncn2[C@@H]3O[C@H](COP(=O)(O)OP(=O)(O)OP(=O)(O)NCCCC#C)[C@@H](O)[C@H]3O
CHEMBL1979057	O=C1NCc2c1cccc2c3ccc(Nc4nc5ccccc5[nH]4)cc3
CHEMBL1300063	CCOC(=O)c1ccc2ncc(C(=O)OCC)c(Nc3ccc(cc3)N4CCOCC4)c2c1
CHEMBL1510078	Nc1oc2cccc(c2c1)[N+](=O)[O-]
CHEMBL2002099	N#CCC(C1CCCC1)n2cc(cn2)c3ncnc4[nH]ccc34
ZINC00068217	Cc1ccc(c(c1)C)NC(=O)c2cc(nc3c2cccc3)c4ccco4
CHEMBL1976090	Nc1ncnc2c1sc3ncnc(N)c23
CHEMBL1997007	CCCNC(=O)c1ccc(Nc2nc(CC)c3cc[nH]c3n2)cc1
CHEMBL2003785	Fc1cccc(CNc2ncnc3[nH]cnc23)c1
CHEMBL1905464	CCCCOC(=O)C1C(c2cccc(OC)c2OC)n3ncnc3N=C1C
CHEMBL1434389	Fc1cccc(CNc2ncnc3ccc(cc23)c4cocc4)c1
CHEMBL1982924	COc1cccc(c1)C(=O)Nc2cnc3[nH]cc(c4ccccc4)c3c2
CHEMBL1609579	C(Nc1ncnc2ccc(cc12)c3cccnc3)c4cccs4
CHEMBL550418	COc1cc(ccc1O)c2ccc3C(=O)Nc4cccc(O)c4Nc3c2
CHEMBL2403094	NC1CCC(CC1)Nc2nc(NCc3ccc(nc3)c4occc4)c5ncn(C6CCCC6)c5n2
CHEMBL2403095	NC1CCC(CC1)Nc2nc(NCc3ccc(nc3)c4cocc4)c5ncn(C6CCCC6)c5n2
CHEMBL1989029	CC(C)OC1=NNC(=O)C1=Cc2c[nH]c3ccccc23
CHEMBL1972752	Oc1cccc(c1)c2c[nH]c3ncccc23
CHEMBL550942	Nc1ncnc2c1ncn2[C@@H]3O[C@H](COP(=O)(O)OP(=O)(O)OP(=O)(O)NCCCCCCN=[N+]=[N-])[C@@H](O)[C@H]3O
CHEMBL1455570	CCNc1ncc2N=CC(=O)N(Cc3cccc(OC)c3)c2n1
CHEMBL1503766	Oc1ccc(cc1)n2nnnc2SCc3ccccc3Br
CHEMBL1993781	NC(COCc1ccccc1)COc2cncc(C=Cc3ccncc3)c2
CHEMBL1368493	COc1ccc2nc(NC(=O)C3CCN(CC3)S(=O)(=O)c4cccc5nsnc45)sc2c1
CHEMBL1972576	Cc1ccc(NC(=O)Nc2ccc(NC(=O)c3csc4ncnc(N)c34)cc2)cc1
CHEMBL2006156	CC(C)N(C(C)C)C(=O)Nc1ccc2nc(c3occc3)c(nc2c1)c4occc4
CHEMBL2001668	IC1=CNC(=O)n2cc(nc12)c3ccccc3
CHEMBL1716050	CC(=O)c1oc(cc1)c2ccc3ncnc(NCc4oc(C)cc4)c3c2
CHEMBL491547	COc1ccc(CNc2ncnc3ccc(cc23)c4cccc(NS(=O)(=O)C)c4)c(OC)c1
CHEMBL1501544	O=C1NC(=S)S/C/1=C/c2ccc(Oc3cnccn3)cc2
CHEMBL373822	C[C@@H]1CC[C@H]2[C@@H](C)[C@@H](CC(CNc3ccccc3)C[C@H]4O[C@@H]5O[C@@]6(C)CC[C@H]7[C@H](C)CC[C@@H]([C@H]4C)[C@@]57OO6)O[C@@H]8O[C@@]9(C)CC[C@@H]1[C@@]28OO9
CHEMBL1315999	CCC(CO)Oc1cc(NC(=O)c2cccc3ccccc23)c4ncn(C(C)C)c4c1
CHEMBL1964644	[O-][N+](=O)c1cnc(NC(=O)NCc2ccccc2)s1
CHEMBL1591893	N(c1ccccc1)c2nc(nc3ccccc23)c4cccnc4
CHEMBL1500155	COc1ccccc1NC2=NC(=O)\C(=C\c3ccc(O)c(OC)c3)\S2
CHEMBL1964648	C1CCC(CC1)Nc2ccnc(Nc3ccc4[nH]ncc4c3)n2
CHEMBL2312185	CNc1nc(C)c(s1)c2nc(Nc3cccc(c3)N4CCCNCC4)ncc2C#N
CHEMBL809	CN[C@H]1CC[C@@H](c2ccc(Cl)c(Cl)c2)c3ccccc13
CHEMBL1609472	Nc1nc(S)nc2c3ccccc3CC4(CCCC4)c12
CHEMBL1374391	Cc1oc(CNc2ncnc3ccc(cc23)c4oc(nc4C)c5ccccc5)cc1
CHEMBL3212330	C\C(=N\O)\C=C\c1ccc(O)cc1
CHEMBL1993166	CN(CCCNC(=O)Nc1cc(cc(c1)C(=NNC(=N)N)C)C(=NNC(=N)N)C)CCCNC(=O)Nc2cc(cc(c2)C(=NNC(=N)N)C)C(=NNC(=N)N)C
CHEMBL1461728	Fc1cccc(c1)C(=O)Nc2ccc3[nH]ncc3c2
CHEMBL1608645	CC(Oc1ccc2c(c1)c3ccnc4c5ccccc5C(=O)n2c34)C(=O)NCCN6CCOCC6
CHEMBL1555880	COc1ccc2nc(NC(=O)Cc3ccc(OC)c(c3)S(=O)(=O)N4CCOCC4)sc2c1
CHEMBL2007336	CC(=O)c1cccc(c1)c2cnc3ccccc3c2
CHEMBL1461862	O=C(Nc1ncc2CCc3ccccc3c2n1)c4ccccc4
CHEMBL1395915	CN(C)c1ccc(cc1)c2ccc3ncnc(NC4CC4)c3c2
CHEMBL207253	CCCON1c2ccc(Cl)cc2C(=O)c3c(C)nn(C)c13
CHEMBL1476499	Cc1occc1CNc2ncnc3ccc(cc23)c4ccc5OCOc5c4
CHEMBL3208377	CCCCNC1=CC(=O)Oc2ccccc12
CHEMBL1512988	COCCN1C(=O)C=Nc2cnc(Nc3ccccc3)nc12
ZINC00063249	c1cc(sc1)/C=N/c2c(c3c(s2)CCCC3)C#N
CHEMBL1993548	CC(N)COc1cnc(Cl)c(C=Cc2ccncc2)c1
CHEMBL1541023	O=C1NC(=O)\C(=C/c2c([nH]c3ccccc23)c4ccccc4)\C(=O)N1c5ccccc5
CHEMBL1965789	Oc1ccc(Cl)cc1C2=NNC(C2)c3ccc4OCCOc4c3
CHEMBL1545032	O=C(NNC(=O)c1csc(n1)c2cccnc2)c3ccccc3
CHEMBL1996066	Nc1nc2ccc(cc2n1c3nc(cs3)c4ccccc4)C#N
CHEMBL1712751	C(Nc1ncnc2ccc(cc12)c3ccc4OCOc4c3)C5CCCCO5
CHEMBL1516028	COc1ccc(CNc2ccnc(n2)c3cccc(OC)c3)c(OC)c1
CHEMBL1492396	COc1ccc(C=C2C(=O)c3ccccc3C2=O)cc1O
CHEMBL336961	Brc1ccc2[nH]c3c(CC(=O)Nc4cccnc34)c2c1
CHEMBL1474402	CC(=O)NCCNc1ncnc2ccc(cc12)c3ccc4OCOc4c3
CHEMBL1965170	COc1ccc(NC(=O)Nc2ccc(cc2)c3csc4c(cnc(N)c34)c5cnn(CC(O)CO)c5)cc1
CHEMBL1441323	CC(=O)N1CCC(CC1)C2=NNC(=O)C2N=Nc3ccc(F)cc3F
CHEMBL2003229	CN(C)c1cc(cc2[nH]nc(N)c12)c3ccncc3
CHEMBL1974803	OC1=C(c2cc(Cl)ccc2O)c3c(Cl)cc(Cl)cc3NC1=O
CHEMBL1983348	CCCCN(CCC#N)C(=O)c1ccc2nc([nH]c2c1)c3n[nH]c4ccccc34
CHEMBL1968926	C(Sc1nc(n[nH]1)c2ccncc2)c3ccccc3
CHEMBL1722524	CN(CC1CCCCO1)c2ncnc3ccc(cc23)c4ccc5OCOc5c4
CHEMBL572878	CN1CCN(CC1)c2cc(Nc3cc(C)[nH]n3)nc(Sc4ccc(NC(=O)C5CC5)cc4)n2
CHEMBL1877990	C(Nc1nccc(n1)c2ccc3OCOc3c2)c4cccnc4
CHEMBL1978014	CN1CCC(CC1)C(=O)n2nc(N)c3cc(ccc23)c4cn(Cc5ccccc5)nn4
CHEMBL1320104	CCC(O)CNc1nc(SC)nc2sc3CN(C)CCc3c12
CHEMBL1317358	COc1cccc(c1)c2cc(ncn2)N(C)Cc3occc3
CHEMBL1462031	CCOC(=O)CSc1ccc2nnc(c3cccs3)n2n1
CHEMBL150	OC1=C(Oc2cc(O)cc(O)c2C1=O)c3ccc(O)cc3
CHEMBL1553151	O=C(Nc1nc(cs1)c2ccc3OCCOc3c2)c4occc4
CHEMBL1435418	CCOc1cc(\C=C\2/SC(=NC2=O)N3CCCCC3)ccc1O
CHEMBL1397997	Cn1ncc2ccc(cc12)c3ccc4ncnc(NCc5cccs5)c4c3
CHEMBL1969523	CC(NC1=C(Nc2ccnc(Nc3cccc(C)c3)n2)C(=O)C1=O)C(C)(C)C
CHEMBL539474	O=C1CCCN1Cc2ccc3c(NC(=O)c4cccn34)c2
CHEMBL1992306	CNC(=O)c1cc(Oc2ccc(NC(=O)Nc3cccc(c3)C(F)(F)F)cc2)ccn1
CHEMBL1514790	CC[C@@H](C)[C@H](CNC)NC[C@@H](Cc1cccc2ccccc12)NCCc3cccc(c3)C(F)(F)F
CHEMBL271381	COc1ccc(c2ccc(NC(=O)Nc3cccc(Br)c3)cc2)c4c(N)noc14
CHEMBL557670	Nc1ncnc2c1ncn2[C@@H]3O[C@H](COP(=O)(O)OP(=O)(O)OP(=O)(O)NCC#C)[C@@H](O)[C@H]3O
CHEMBL1316956	COc1ccc2[nH]cc(CCNc3ncncc3c4ccccc4OC)c2c1
CHEMBL1396483	CN(Cc1nccs1)c2ncnc3ccc(cc23)c4ccc5OCOc5c4
CHEMBL1460452	CCOC(=O)C1CCN(CC1)c2nc3cc(OC)ccc3cc2C#N
CHEMBL1436540	COc1cccc(c1)c2ccc3ncnc(N4CCN(C)CC4)c3c2
CHEMBL1373621	O=C1C=Nc2cnc(nc2N1CCc3ccccc3)N4CCOCC4
CHEMBL1087218	C(Nc1ccccc1c2oc(Nc3ccc4OCCOc4c3)nn2)c5ccncc5
CHEMBL1996510	O=C1NC(=O)C(=C1c2c[nH]c3ccccc23)c4nc(nc5ccccc45)N6CCNCC6
CHEMBL1971186	Fc1ccc(cc1)c2nc3occn3c2c4ccnc(NC5CCNCC5)n4
CHEMBL2037482	CCCCCCCCCCCC(=O)NNC(=O)C1=C(O)c2ccccc2N(CC)C1=O
CHEMBL1547186	Cn1c(SCc2oc(nn2)c3ccc(F)cc3)nnc1C4COc5ccccc5O4
CHEMBL1956069	COc1cccc(c1)C(=O)c2sc(Nc3ccc(cc3)N4CCN(CC4)C(C)C)nc2N
CHEMBL521851	CS(=O)(=O)N1CCN(Cc2cc3nc(nc(N4CCOCC4)c3s2)c5cccc6[nH]ncc56)CC1
CHEMBL1966279	NCCCNS(=O)(=O)c1cccc(c1)C(=O)Nc2ccc(cc2)C3=NNC(=O)c4ccccc34
CHEMBL1588151	C1CCc2c(C1)sc3ncnc(N4CCC5(CC4)OCCO5)c23
CHEMBL1327355	CN(Cc1occc1)c2ncnc3ccc(cc23)c4ccccc4C#N
CHEMBL1974480	CCOC(=O)Cc1nc2c3cc(Br)ccc3NC(=O)n2n1
ZINC00043192	Cc1cccc2c1nc(s2)NC(=O)c3ccco3
CHEMBL1991410	Fc1cccc(F)c1C(=O)Nc2cc(cc(Cl)n2)c3c[nH]c4ncccc34
CHEMBL143273	ClCC(=O)c1c(Cl)c(Cl)sc1Br
CHEMBL1971694	CCCCNC1=NS(=O)N=C1Nc2ccc(F)cc2
ZINC00061935	CC1=C([C@@H](NC(=O)N1)c2ccc3c(c2)OCO3)C(=O)OC4CCCC4
ZINC00061934	CC1=C([C@H](NC(=O)N1)c2ccc3c(c2)OCO3)C(=O)OC4CCCC4
CHEMBL1727312	O=C1Nc2ccccc2Nc3ccccc13
CHEMBL1519866	NCCNc1ncnc2ccc(cc12)c3ccc4OCOc4c3
CHEMBL1606808	Cn1c(cc2c(O)nc3ccccc3c12)C(=O)NCCN4CCc5ccccc5C4
CHEMBL1716479	Clc1ccc(C=C2SC(=O)NC2=O)c(Cl)c1
CHEMBL1329427	COc1ccc2cc3cc(oc3nc2c1)C(=O)NCC4CCCO4
CHEMBL1967704	Cc1n[nH]c2ccc(cc12)c3cncc(OCCNS(=O)(=O)C)c3
CHEMBL1967878	CN1CCN(CC1)c2ccc(Nc3ncc(F)c(NC4C5CC(C=C5)C4C(=O)N)n3)cc2C
CHEMBL3199462	Cc1ccc(cc1)=C\2/Oc3cc(O)ccc3C=C2C(=O)N
CHEMBL1970903	Cc1n[nH]c2ccc(cc12)c3cncc(OCC(N)Cc4c[nH]c5ccccc45)c3
CHEMBL1436813	Cc1nc(CNc2ncnc3ccc(cc23)c4sc(C)nc4C)cs1
CHEMBL1579933	NNc1nc2c(Cl)ccc(Cl)c2s1
CHEMBL2004544	Oc1cccc2c(ccc(NCc3ccc4OCOc4c3)c12)S(=O)(=O)O
CHEMBL2005548	CC(C)(C)OC(=O)n1ncc2cc(NC3=C(NCc4ccc(Cl)cc4Cl)C(=O)C3=O)ccc12
CHEMBL1724009	CC(=O)NC12CC3CC(C1)CC(C3)(C2)C(=O)Nc4nc5ccc(cc5s4)S(=O)(=O)C
CHEMBL1999556	NC(=O)c1cc2c(cncc2s1)c3ccccc3
CHEMBL3314140	Clc1ccc(cc1)c2oc(cc2)c3nccn3c4ccc(cc4)N5CCNCC5
CHEMBL550174	COc1ccc(cc1OC)C(=O)c2sc(Nc3ccccc3)nc2N
CHEMBL1988075	Cc1ccc(cn1)c2cnc(N)c3c(csc23)c4ccc(NC(=O)Nc5cccc(F)c5)cc4
CHEMBL1977681	CNC(=O)c1cc2c(n[nH]c2s1)c3ccccc3F
CHEMBL1988076	Cc1ccccc1Nc2nccc(n2)c3c(nc4sccn34)c5cccc(NC(=O)c6ccccc6)c5
CHEMBL1958467	COC(=O)c1sccc1S(=O)(=O)N[C@H]2[C@H]3COC(=O)[C@@H]3[C@H](c4cc(OC)c(OC)c(OC)c4)c5cc6OCOc6cc25
CHEMBL1581596	COc1ccc(\C=C\2/SC(=O)NC2=S)cc1OC
CHEMBL1316791	Fc1cccc(CNc2ncnc3ccc(cc23)c4cccnc4)c1
CHEMBL1361513	CN(C)c1ncnc2ccc(cc12)c3cccc(c3)C#N
CHEMBL267071	OCC1OC(C(O)C1O)n2cnc3cc(Cl)c(Cl)cc23
CHEMBL1478489	Sc1nnc2N(CC=C)C(=O)c3ccccc3n12
CHEMBL1980715	CCCCCCCCCCCCOc1ccc(NC(=N)N)cc1NC(=N)N
CHEMBL1472926	COc1cccc(c1)c2ccc3ncnc(NC4CC4)c3c2
CHEMBL1974310	NC(=O)c1cc2c(cncc2s1)c3ccc(F)cc3
CHEMBL1724053	O=Cc1oc(cc1)c2ccc3ncnc(NCc4cccs4)c3c2
CHEMBL1976240	COc1cccc(c1)C(CN)NC(=O)c2ccc(cc2)c3ccncc3
CHEMBL1981047	COC(C(=O)N1Cc2[nH]nc(NC(=O)c3ccc(cc3)N4CCN(C)CC4)c2C1)c5ccccc5
CHEMBL1327484	OC(=O)CSc1ccnc2cc(Cl)ccc12
CHEMBL1981045	COc1cc(ccc1OCC(O)CO)c2ccc3C(=O)Nc4cc(CCOc5ccc(cc5)N6CCOCC6)ccc4Nc3c2
CHEMBL421486	COc1ccc(cc1O)[C@H]2Cc3cc(O)cc(O)c3C(=O)O2
CHEMBL1390151	CC(=O)Nc1coc2ccc(Br)cc12
CHEMBL1367920	CN1C(=CC(=NS1(=O)=O)c2cccs2)C(=O)Nc3cccc(O)c3
CHEMBL1990212	COc1cc(OC)c(Nc2ccc3nnc(c4ccccc4)n3n2)cc1Cl
CHEMBL1475695	CS(=O)(=O)Nc1cccc(c1)c2ccc3ncnc(N4CCOCC4)c3c2
CHEMBL1972988	Clc1cc(ncn1)c2c[nH]c3ncccc23
CHEMBL205526	CC(C)CN1C(=O)N(C)C(=O)c2c(SCCCO)c(Cc3cccc4ccccc34)sc12
CHEMBL1997495	COc1ccc(cc1OC)C(=O)Nc2ccccc2C(=O)O
CHEMBL1519313	OC(=O)CC1OCC=C2CN3CCC45C3CC2C1C4N=C6C5=CC(=O)C(=C6[N+](=O)[O-])O
CHEMBL1564845	COCCNc1ncnc2ccc(cc12)c3cocc3
CHEMBL1389315	O=S(=O)(Nc1c(c2nc3ccccc3nc2n1C4CCCCC4)S(=O)(=O)c5ccccc5)c6ccccc6
CHEMBL1717034	C[C@@H](O)c1oc(cc1)c2ccc3ncnc(N(C)Cc4sccc4C)c3c2
CHEMBL1394520	CCNc1ncc2N=CC(=O)N(CCOC)c2n1
CHEMBL1326282	COc1ccc2[nH]c3c(NCCCN4CCCC4=O)ncnc3c2c1
CHEMBL1464354	COc1cccc(c1)C(=O)c2sc(NC(C)C)nc2N
CHEMBL1980407	NC(COc1cncc(c1)c2ccc3NC(=O)C(=Cc4ccc[nH]4)c3c2)Cc5ccccc5
CHEMBL234085	CC1CCN(CC1N(C)c2ncnc3[nH]ccc23)C(=O)CC#N
CHEMBL1303255	NC1=C(C#N)C(=C(C#N)C(=C(C#N)C#N)N1)c2ccccc2
CHEMBL1998834	O=C1NC(=CC(=N1)c2ccccc2)c3ccncc3
CHEMBL2002799	O=C(Nc1ccccc1N2CCCC2)c3ccc4ccccc4n3
CHEMBL1409852	COc1cccc(Nc2ncc3N=CC(=O)N(C)c3n2)c1
CHEMBL86066	CC(C)n1cnc2c(NCc3ccccc3)nc(NCCO)nc12
CHEMBL1532920	COc1ccc2nc3c(cc2c1)c(NC(=O)C(C)(C)C)nn3CC(C)C
CHEMBL1396377	CC(=O)NCCNc1ncnc2ccc(cc12)c3ccccc3C#N
CHEMBL1082552	O=C/1\C(=C/2\C(=O)Nc3ncccc23)c4ccccc14
CHEMBL1986143	OCCC(NC(=O)c1ccc(cc1)c2ccncc2)c3ccccc3
CHEMBL1971029	CNS(=O)(=O)c1ccccc1Nc2nc(Nc3cc(ccc3OC)N4CCN(CC4)C(=O)C)ncc2Br
CHEMBL2000071	OCCCNc1ncnc2[nH]cc(c3ccccc3)c12
CHEMBL1327713	CCN1\C(=C\C(=O)CC)\Sc2ccc(OC)cc12
CHEMBL1548715	COCCNC(=O)\C(=C\c1ccc(O)c(c1)[N+](=O)[O-])\C#N
CHEMBL1348873	Cc1cccc(Nc2ncnc(N)c2[N+](=O)[O-])n1
CHEMBL1548248	COc1ccc(cc1)C2=NN(Cc3cccc(Cl)c3)C(=O)C=C2
CHEMBL1988692	CC(C)NC1=NNC(=O)C1=Cc2cc3ccccc3[nH]2
CHEMBL1972362	CS(=O)(=O)c1ccc(cc1)c2cncc3sc(cc23)C(=O)N
CHEMBL1981133	NC(COc1cncc(c1)c2ccc3cnccc3c2)Cc4c[nH]c5ccccc45
CHEMBL1359691	COc1ccc2[nH]cc(CCNc3cc(ncn3)c4ccccc4C)c2c1
CHEMBL1597695	O=C1SC(=C/C/1=C2CCCCC2)c3ccccc3
CHEMBL1350041	COc1ccc(cc1)C(=O)c2sc(Nc3ccccc3F)nc2N
CHEMBL294018	OC1OCC=C2OC(=O)C=C12
CHEMBL1528170	FC(F)(F)c1ccccc1c2nc(N3CCOCC3)c4ccccc4n2
CHEMBL221542	CC[C@H](CC[C@@H](C)[C@H]1CC[C@H]2[C@@H]3CC=C4C[C@@H](O)CC[C@]4(C)[C@H]3CC[C@]12C)C(C)C
CHEMBL1406249	C=CCOc1ccc(\C=C\2/SC(=NC2=O)Nc3cccnc3)cc1
CHEMBL1462918	O=C(Oc1ccc(\C=C/2\SC(=S)NC2=O)cc1)c3occc3
CHEMBL1335735	c1ccc2c(c1)c(nn3cnnc23)c4cccs4
CHEMBL2002649	COc1ccc2NC(=O)C(=Cc3c[nH]cn3)c2c1
CHEMBL392642	CSc1ccccc1CNc2ncc(c(NCC3CCC(CN)CC3)n2)[N+](=O)[O-]
ZINC00045908	CC[C@H](C)C(=O)Nc1nc2ccc(cc2s1)C
CHEMBL2000104	CCS(=O)(=O)c1ccc(cc1)c2cncc3sc(cc23)C(=O)N
CHEMBL1356874	CCOC(=O)c1ccoc1c2ccc3ncnc(NCc4oc(C)cc4)c3c2
CHEMBL1976420	CCc1c([nH]c2nccnc12)c3ccc(cc3)C(C)(C)O
CHEMBL494107	C[C@H](OC(=O)C)\C=C/C(=O)N[C@@H]1C[C@H](C)[C@H](C\C=C(/C)\C=C\[C@H]2O[C@](C)(O)C[C@@]3(CO3)[C@@H]2O)O[C@@H]1C
CHEMBL396523	OC(=O)c1ccccc1Nc2ccnc(Nc3ccc4[nH]ncc4c3)n2
CHEMBL1571264	CS(=O)(=O)Nc1cccc(c1)c2ccc3ncnc(Nc4ccccc4)c3c2
CHEMBL1975212	Nc1ncnc2scc(c3ccccc3)c12
CHEMBL402915	OC[C@H]1O[C@@H](Oc2c(O)cc(O)c3C(=O)C(=C(Oc23)c4ccc(O)c(O)c4)O)[C@H](O)[C@@H](O)[C@@H]1O
CHEMBL1728023	O.O.OC1=C(Oc2cc(O)ccc2C1=O)c3ccc(O)c(O)c3
CHEMBL1987054	COCCOC1CCC(CC1)n2nc(c3ccc(Nc4oc5c(Cl)cc(C)cc5n4)cc3)c6c(N)ncnc26
CHEMBL1969735	CC(C)(CO)CNc1nccc(n1)c2c(nc3c(Cl)nccn23)c4ccc(F)cc4
CHEMBL1370622	COc1ccc2[nH]cc(CCNc3ccnc(n3)c4ccccc4Cl)c2c1
CHEMBL1972568	COc1cncc(C=Cc2ccncc2)c1
CHEMBL3197126	Cc1ncc(CO)c(\C=Nc2ccc(cn2)C(F)(F)F)c1O
CHEMBL2001477	NC(=O)c1ccc(cc1NCc2ccccc2)c3ccncc3
CHEMBL2003682	Fc1cc(F)cc(CNC2=NC(=CC(=O)N2)c3ccncc3)c1
CHEMBL1434087	OC1C[C@H](N(C1)C(=O)COc2ccc3C(=O)\C(=C\c4ccc5OCOc5c4)\Oc3c2)C(=O)O
CHEMBL1325887	COc1cc2ncnc(N(C)Cc3csc(C)n3)c2cc1c4ccc5OCOc5c4
CHEMBL1968151	O=C1Nc2sccc2c3nc(nn13)c4ccncc4
CHEMBL1332033	CN(Cc1occc1)c2ncnc3ccc(cc23)c4cocc4
CHEMBL1975500	COc1cc(ccc1O)c2ccc3C(=O)Nc4cc(ccc4Nc3c2)C(=O)NCCNC(=O)C
CHEMBL1975503	Nc1ccc(cc1)C2=CC=CN3C(=O)NN=C23
CHEMBL1467876	Cc1cc(NCCCn2ccnc2)n3ncc(c4ccc(Cl)cc4)c3n1
CHEMBL566495	COc1cccc(c1)c2ccc3ncnc(NCc4cccc(C)c4)c3c2
CHEMBL43064	C(\C=C\c1ccccc1)N2CCN(CC2)C(c3ccccc3)c4ccccc4
CHEMBL1984402	CN1N=C(C(=C(N)C1=O)C(=O)C)c2ccccc2
CHEMBL1999153	FC(F)(F)c1ccccc1CNc2nccc(n2)c3c[nH]c4ncccc34
CHEMBL3145311	O=C1C=C(NN1c2ccc(cc2)N(=O)=O)c3ccncc3
CHEMBL1734733	C(Nc1ncnc2ccc(cc12)c3ccc4OCOc4c3)C5CCCOC5
ZINC00038239	c1cc(cc(c1)Nc2c3c4c(sc3ncn2)CCC4)C(F)(F)F
CHEMBL1414790	Cl.COc1ccc(\C=C(/C#N)\C(=O)Nc2cccc3ncccc23)cc1OC
CHEMBL1996473	Oc1cc(O)c(cc1Cl)N2C(=O)Nc3ccc(Br)cc23
CHEMBL1964692	Cn1nc(N)c2c(cncc12)c3ccc(NC(=O)Nc4cccc(c4)C(F)(F)F)cc3
CHEMBL1983195	CCN(CC)C(=O)Nc1ccc2nc(c3occc3)c(nc2c1)c4occc4
CHEMBL211378	Cc1cccc(NC(=O)Nc2ccc(cc2)c3noc4ncnc(N)c34)c1
CHEMBL1979318	Cc1n[nH]c2OC(=C(C#N)C(c3ccccc3I)c12)N
CHEMBL1440829	O=C(Nc1nc(cs1)c2ccncc2)\C=C\c3ccccc3
CHEMBL3099835	CC(C)n1cc(C2=C(C(=O)NC2=O)c3nn(CCCN4CCOCC4)c5ncccc35)c6ccccc16
CHEMBL3099832	Cn1cc(C2=C(C(=O)NC2=O)c3nn(CCN4CCOCC4)c5ncccc35)c6ccccc16
CHEMBL1552519	C(Nc1ncnc2ccc(cc12)c3cocc3)c4ccccc4
CHEMBL1976936	OC1CCCC(C1)Nc2cc(Cl)nc(n2)c3c[nH]c4ncccc34
CHEMBL1444811	CC(=O)c1c(C)[nH]c(c1C)c2ccccc2
ZINC00055132	CCOC(=O)c1c(n(c2c1cc(cc2)O)c3ccccc3C)C
CHEMBL1389547	N(c1ccccc1)c2nc3ccccc3n4cnnc24
CHEMBL1441660	Brc1ccccc1C2=Nn3c(SC2)nnc3c4occc4
CHEMBL1081326	C[C@@]1(CO)[C@@H](O)CC[C@@]2(C)[C@H]1CC[C@]3(C)[C@@H]2CC=C4[C@@H]5CC(=C)CC[C@@]5(CC[C@@]34C)C(=O)O
CHEMBL1734029	OCc1oc(cc1)c2ccc3ncnc(NCc4nccs4)c3c2
CHEMBL1397614	CN(Cc1ncc[nH]1)c2ncnc3ccc(cc23)c4ccc5OCOc5c4
CHEMBL1515540	CNc1ncnc2ccc(cc12)c3ccccc3CN(C)C
CHEMBL1515366	CC(=O)NCCNc1nc(nc2ccccc12)c3ccccc3C
CHEMBL1891598	Oc1[nH]c2ccc(Cl)c(Cl)c2c1N=O
CHEMBL1579512	OC(=O)COc1ccc(\C=C\c2nc3ccc(cc3s2)[N+](=O)[O-])cc1
CHEMBL412142	Cc1c[nH]c(n1)c2cnc(NCCNc3ccc(cn3)C#N)nc2c4ccc(Cl)cc4Cl
CHEMBL1989856	Cc1c(C=O)c(O)n2c3ccccc3nc2c1C#N
CHEMBL1969190	COc1ccc(c2ccc(NC(=O)Nc3cc(F)cc(F)c3)cc2)c4c(N)noc14
CHEMBL1965988	Cc1cccc(NC(=O)Nc2ccc(cc2)c3csc4c(cnc(N)c34)C#CCN)c1
CHEMBL244378	OC(=O)c1ccccc1Nc2ccnc(Nc3ccc4cn[nH]c4c3)n2
CHEMBL1968930	CC(C)(CN)CNc1nc(Cl)cc(n1)c2c[nH]c3ncccc23
CHEMBL1341221	Clc1ccc(CSc2oc(nn2)c3ccncc3)c(Cl)c1
CHEMBL1969049	COc1cccc(c1)C(C)NC(=O)c2ccc(c(C)c2)c3ccncc3
CHEMBL2002322	NC(=O)c1cc2c(cncc2s1)c3cc(cc(c3)C(F)(F)F)C(F)(F)F
CHEMBL1492095	Clc1cccc(c1)C(=O)Nc2ncc3CCc4ccccc4c3n2
CHEMBL1371140	N#Cc1cccc(c1)c2ccc3ncnc(NCCN4CCOCC4)c3c2
CHEMBL121	CN(CCOc1ccc(CC2SC(=O)NC2=O)cc1)c3ccccn3
CHEMBL1979554	Clc1ccc(CNC2=C(Nc3ccc4[nH]ncc4c3)C(=O)C2=O)c(Cl)c1
CHEMBL1969042	Oc1ccc(Nc2[nH]nc(c3ccc(O)cc3)c2c4ccc(O)cc4)cc1
CHEMBL451401	NC(=O)c1cccc2cn[nH]c12
CHEMBL1992371	Oc1cccc2c(NC(=O)Nc3cnccn3)cccc12
CHEMBL1965507	Cc1cccc(NC(=O)Nc2ccc(NC(=O)c3csc4ncnc(N)c34)cc2)c1
CHEMBL565654	COc1cccc(c1)c2ccc3ncnc(NCc4cccs4)c3c2
CHEMBL196363	Cc1cccc(NC(=O)Nc2ccc(cc2)c3csc4ncnc(N)c34)c1
CHEMBL3358803	CCCCCCCCCCCC(=O)NNC(=O)C1Sc2ccccc2N(Cc3ccccc3)C1=O
CHEMBL3358802	CCCCCCCCCCCC(=O)NNC(=O)C1Sc2ccccc2N(CC)C1=O
CHEMBL1355974	CN(Cc1occc1)c2ncnc3ccc(cc23)c4cccc(C)c4
CHEMBL1526391	CCO\C=C/1\C(=O)N(C)C(=O)c2cc(OC)ccc12
CHEMBL1966087	C1CC(CN1)Oc2cncc(C=Cc3ccncc3)c2
CHEMBL2007138	ClC1=C(Nc2ccccc2)C(=O)NC1=O
CHEMBL119385	Fc1ccc(SC2=NN3C=NC(=O)C(=C3C=C2)c4c(Cl)cccc4Cl)c(F)c1
CHEMBL1978371	Clc1ccc(cc1)C2CC(=C(C#N)C(=O)C2C(=O)c3ccccc3)c4ccccc4
CHEMBL474432	COc1cc2ncn(c3cc(OCc4ccccc4C(F)(F)F)c(s3)C(=O)O)c2cc1OC
CHEMBL1983573	Nc1nnc2cccc(c3ccc(C=C)cc3)n12
CHEMBL1983575	Oc1c(Br)cc(C=NNC(=O)Nc2ccccc2)cc1Br
CHEMBL1459203	CC(C)[C@H](CO)Nc1nc(NCc2ccc(cc2)S(=O)(=O)N)c3ncn(C(C)C)c3n1
CHEMBL62965	Clc1ccc(cc1)n2nncc2c3ccncc3
CHEMBL564435	Nc1ncnc2c1ncn2[C@@H]3O[C@H](COP(=O)(O)OP(=O)(O)OP(=O)(O)OCCN=[N+]=[N-])[C@@H](O)[C@H]3O
CHEMBL385478	C1CCC(CC1)Nc2nccc(n2)c3c[nH]c4ncccc34
CHEMBL1585860	CSc1nc2ccc3nc(NC(=O)c4ccc(C)cc4)sc3c2s1
CHEMBL1956070	CN1CCN(CC1)c2ccc(Nc3nc(N)c(s3)C(=O)c4ccc5OCCOc5c4)cc2
CHEMBL1351986	Clc1c(sc2ccccc12)C(=O)NCc3occc3
CHEMBL1308936	CN(C)S(=O)(=O)c1cccc(NC(=Nc2cccc3cnccc23)S)c1
ZINC00063050	CCOc1ccc(cc1)/C=C/2C(=O)N=C(S2)N3CCCCC3
CHEMBL1533622	COc1ccc2nc(c(C#N)c(N)c2c1)C(F)(F)Cl
CHEMBL365617	CCNC(=O)c1n[nH]c(c2cc(Cl)c(O)cc2O)c1c3ccc(OC)cc3
CHEMBL1494159	C(Nc1ncnc2ccc(cc12)c3cocc3)c4ccc5OCOc5c4
CHEMBL1982753	NC1CCCCC1Nc2ccc(C(=O)N)c(Nc3cccc(Cl)c3)n2
CHEMBL2036616	N#Cc1ccc(cc1)c2oc(cc2)C3=NOC(N3c4ccc(cc4)N5CCNCC5)c6ccccc6c7cncnc7
CHEMBL1349236	COc1ccc(OC)c(c1)c2nc3c(C)n[nH]c(O)c3n2
CHEMBL1550338	Oc1ccc(cc1)C(=O)OCCCOC(=O)c2ccc(O)cc2
CHEMBL1194023	C(Nc1nc(nc2ccccc12)c3cccnc3)c4cccnc4
CHEMBL1164180	CN1CCN(CC1)c2ccc(cn2)c3cnc4NCCN(Cc5cc(Cl)ccc5C(F)(F)F)c4c3
CHEMBL19954	COc1ccc2[nH]c3c(C)c4ccncc4c(C)c3c2c1
CHEMBL1984191	Clc1ccc(cc1Cl)c2n[nH]cc2c3ccncn3
CHEMBL1528007	CN(Cc1ccccc1)c2ncnc3ccc(Br)cc23
CHEMBL1348329	O=C1NC(=O)\C(=C\c2cccc3ccccc23)\S1
CHEMBL1995740	COc1cc(ccc1O)c2ccc3C(=O)Nc4cc(ccc4Nc3c2)[N+](=O)[O-]
CHEMBL1998110	[2H]C([2H])([2H])Oc1cccc(c1)C(C)NC(=O)c2sc(nc2C)c3ccncc3
CHEMBL567827	COC(=O)c1cccc2c3C(=O)NC(=O)c3c(cc12)C(C)C
CHEMBL2007044	CCN(CC)CC#Cc1ccc2Cc3c(n[nH]c3c2c1)c4ccc(nc4)C#N
CHEMBL1506264	Oc1ccccc1c2cc([nH]n2)c3ccccc3[N+](=O)[O-]
CHEMBL322970	Oc1ccc(NC2=C(C(=O)NC2=O)c3ccccc3[N+](=O)[O-])cc1Cl
CHEMBL597754	CNC(=O)c1nn(C)c2c1CCc3cnc(NC4CCN(CC4)C(=O)C5CCN(CC5)S(=O)(=O)C)nc23
CHEMBL399434	O=C(NC1CCc2c1cccc2N3CCCC3)Nc4cccc5[nH]ncc45
CHEMBL2018071	Cc1nc(NCC2CC2)nc(N[C@@H]3C[C@H](CO)[C@@H](O)[C@H]3O)c1c4nc5ccccc5s4
CHEMBL1999428	CC(NC(=O)c1ccc(cc1)c2ccncc2)c3ccccc3
CHEMBL1978200	Cc1nccn2c(c3ccnc(NCCC(C)(C)O)n3)c(nc12)c4ccc(F)cc4F
CHEMBL1971519	Nc1n[nH]c2cccc(c3ccc(F)cc3)c12
CHEMBL1967116	Cc1cccc(NC(=O)Nc2ccc(cc2)c3csc4c(cnc(N)c34)c5cnn(C)c5)c1
CHEMBL1342646	CCCN(CCC)CCNC(=O)c1cc2C(=O)N(C)c3ccccc3c2n1C
CHEMBL1988662	CN(C)CCCOc1cc(cc2[nH]nc(N)c12)c3ccncc3
CHEMBL1973483	FC(F)(F)c1ccc2c(NC(=O)Nc3cccc(n3)C(F)(F)F)ccnc2c1
CHEMBL2018055	Nc1nc(Cl)c(c(N[C@@H]2C[C@H](CO)[C@@H](O)[C@H]2O)n1)c3nc4ccccc4s3
CHEMBL1551337	Cn1cncc1CNc2ncnc3ccc(cc23)c4ccc5OCOc5c4
CHEMBL2007592	O=C1Nc2sc3CCCCc3c2c4nc(nn14)c5ccccc5
CHEMBL1998068	COCC(C)Nc1cc(cc(Cl)n1)c2c[nH]c3ncccc23
CHEMBL1375640	Cc1nc(COc2ccccc2Cl)sc1c3ccnc(N)n3
CHEMBL2000481	NCCNS(=O)(=O)c1cccc(c1)C(=O)Nc2ccc(cc2)C3=NNC(=O)c4ccccc34
CHEMBL1700528	C[C@@H](O)c1oc(cc1)c2ccc3ncnc(NCc4cccs4)c3c2
CHEMBL1446788	CCC(=O)Nc1nc2ccc3nc(C)sc3c2s1
CHEMBL49120	CCN(CC)CCOc1ccc(Nc2ncc3C=C(C(=O)N(C)c3n2)c4c(Cl)cccc4Cl)cc1
CHEMBL1990912	OCCNc1cc2cc(ccc2cn1)c3cccnc3
CHEMBL406845	CC(C)(C)n1nc(c2ccc(Cl)cc2)c3c(N)ncnc13
CHEMBL2002418	Nc1cc(Nc2ccc(O)c(CNC(=O)C(F)(F)F)c2)ncn1
CHEMBL3193930	C\C(=N\O)\CCc1oc2ccccc2c1c3oc(C)cc3
CHEMBL2005375	CCC1N(C2CCCC2)c3nc(Nc4ccc(cc4OC)C(=O)NC5CCCCC5)ncc3N(C)C1=O
CHEMBL1973359	NC(=O)c1ccc2nc(cn2c1)c3oc(cc3)[N+](=O)[O-]
CHEMBL1974870	Cc1n[nH]c2ccc(cc12)c3cncc(OCC(N)Cc4cccc(Cl)c4)c3
CHEMBL1974875	OC(=O)c1csc2C(=O)NCCNc12
CHEMBL1966514	Nc1ncc(c2cocc2)c3scc(c4ccc(NC(=O)Nc5cccc(F)c5)cc4)c13
CHEMBL1515144	CCN(Cc1cccs1)c2ncnc3ccc(cc23)c4ccc5OCOc5c4
CHEMBL1987881	CN(C)CCNC(=O)c1ccc(cc1)c2ccnc(Nc3cccc(F)c3)n2
CHEMBL1999630	Cc1ccccc1NC2=C\C(=N/S(=O)(=O)c3ccc(cc3)C(=O)O)\c4ccccc4C2=O
CHEMBL249697	Cc1ccc2nc(NCCN)c3ncc(C)n3c2c1
CHEMBL1999632	Cc1nn(C)c(C)c2cc(cc12)[N+](=O)[O-]
CHEMBL1236126	CC(C)(C)C(=O)Oc1ccc2c(c1)nc(NC(=O)c3cccc(c3)[N+](=O)[O-])n2CCCO
CHEMBL1436024	COc1cccc(c1)c2cc(NCc3ccccc3)ncn2
CHEMBL1727587	ON=C(Nc1cc2C(=O)c3cc(ccc3c2cc1Br)[N+](=O)[O-])C(F)(F)F
CHEMBL1881885	O=C1c2ccccc2c3onc4ccc(NCCCN5CCNC5)c1c34
CHEMBL1593827	COc1ccc2[nH]cc(CCNc3cc(ncn3)c4ccc5OCOc5c4)c2c1
CHEMBL1331037	c1ccc2c(nc(nc2c1)c3cccnc3)n4ccnc4
CHEMBL1986139	Clc1csc2ncnc(Nc3ccccc3)c12
CHEMBL1624529	NC1C2CN(CC12)c3nc4N(C=C(C(=O)O)C(=O)c4cc3F)c5ccc(F)cc5F
CHEMBL1491724	CN1CCc2nc3sc(C#N)c(N)c3c(c2C1)c4cccs4
CHEMBL1318340	CNc1ncnc2ccc(cc12)c3cccc(OC)c3
CHEMBL1304721	Oc1ccc(cc1\C=C\2/SC(=NC2=O)Nc3ccccc3Cl)[N+](=O)[O-]
CHEMBL1985333	COc1ccc(cc1)C(=O)O=C(\C)/c2cccs2
CHEMBL1524686	Oc1ccc(\C=C(\C#N)/C(=O)Nc2ccccc2)cc1[N+](=O)[O-]
CHEMBL1472765	C1CC1Nc2ncnc3ccc(cc23)c4cocc4
CHEMBL66879	OC(=O)\C=C\c1ccc(O)cc1
CHEMBL362558	Fc1cc2CN(CCn3cc(C4=C(C(=O)NC4=O)c5cnc6ccccn56)c(c1)c23)C(=O)N7CCCCC7
CHEMBL1967336	Fc1cc(F)c2nccc(NC(=O)Nc3cnccn3)c2c1
CHEMBL1303281	COc1ccc(\C=C(/N2C=CC=CC2=C(C#N)C#N)\C(=O)c3cccs3)cc1
CHEMBL1989136	O=C1Nc2ccccc2Nc3cc(ccc13)c4ccncc4
CHEMBL1452621	Clc1ccc(NC(=S)Nc2ccc3c[nH]nc3c2)c(Cl)c1
CHEMBL1523579	CN(C)C(=O)c1ccc(cc1)c2nc(Nc3ccccc3)c4ccccc4n2
CHEMBL1704406	CC(O)c1oc(cc1)c2ccc3ncnc(N4CCOCC4)c3c2
CHEMBL1511561	CC1CCc2c(C1)scc2C(=O)Nc3cccc(c3)c4nn[nH]n4
CHEMBL1980697	Fc1ccccc1c2nnc(S)n2=C\c3c[nH]c4ccccc34
CHEMBL1407441	Cc1c(C=O)c2ccccc2n1CCOc3ccccc3
CHEMBL1322233	COc1cccc(c1)c2nccc(n2)N(C)Cc3occc3
CHEMBL259084	OC(=O)c1ccc(Nc2ncc3CN=C(c4cc(Cl)ccc4c3n2)c5c(F)cccc5F)cc1
CHEMBL127898	CN1C(=C(C=C(C#N)C1=O)c2ccc(OC(F)(F)F)cc2)COC(c3ccc(cc3)C#N)c4cncn4C
CHEMBL1315845	N#Cc1cccc(c1)c2ccc3ncnc(N4CCNCC4)c3c2
CHEMBL1879463	CN1C(=O)N(c2ccc(cc2)C(C)(C)C#N)c3c1cnc4ccc(cc34)c5cnc6ccccc6c5
CHEMBL1484944	COc1cccc(Nc2ncc3N=CC(=O)N(C[C@H]4CCCO4)c3n2)c1
CHEMBL1986597	NC(=O)c1cccc2[nH]c(nc12)c3ccc(NC(=O)c4cccc(c4)S(=O)(=O)N5CCOCC5)cc3
CHEMBL1986590	O=C1Nc2ccccc2C1=Cc3c[nH]c4ccccc34
CHEMBL1965713	CCN1\C(=N\c2nc[nH]n2)\S\C(=C\3/Sc4ccccc4N3CC)\C1=O
CHEMBL2403088	NC1CCC(CC1)Nc2nc(NCc3ccc(cc3)n4cccn4)c5ncn(C6CCCC6)c5n2
CHEMBL566061	Cc1csc(CNc2ncnc3ccc(cc23)c4ccc5OCOc5c4)c1
CHEMBL566062	C(Nc1ncnc2ccc(cc12)c3occc3)c4cccs4
CHEMBL1221986	C[C@H]([C@@H]1CC(=C(CO)C(=O)O1)C)[C@H]2CC[C@H]3[C@@H]4C[C@H]5O[C@]56[C@@H](O)C=CC(=O)[C@]6(C)[C@H]4CC[C@]23C
CHEMBL2002635	Nc1ccc2NC(=O)C=Nc2c1
CHEMBL1989006	OCCNc1cc(cc(Cl)n1)c2c[nH]c3ncccc23
CHEMBL1991251	Nc1nonc1n2cc(CO)nn2
CHEMBL437747	CCCn1c(nc(c2ccc(Cl)c(Cl)c2)c1c3ccnc(NC4CCCCC4)n3)C5CCNCC5
CHEMBL1998585	Nc1ncnc2scc(c3ccc(NC(=O)Nc4cc(ccc4F)C(F)(F)F)cc3)c12
CHEMBL1988537	COc1ccc(cc1)C(=O)N2c3ccccc3Sc4c(Cl)cncc24
CHEMBL416556	CN(C)CCNc1ccc(CO)c2Oc3ccc(O)cc3C(=O)c12
CHEMBL482967	Cc1nc(N)sc1c2ccnc(Nc3ccc(cc3)N4CCOCC4)n2
CHEMBL2000114	CSc1c[nH]c2ncnc(NCCCO)c12
CHEMBL1612740	Cc1nc2c(ccc3nsnc23)[nH]1
CHEMBL1890348	CCCN(CCC)Cc1c(nnn1c2nonc2N)C(=O)N=C\c3cocc3
CHEMBL1552985	COc1ccc(CNc2ncncc2c3cocc3)c(OC)c1
CHEMBL1399850	C(CNc1nc(nc2ccccc12)c3ccccc3)Cn4ccnc4
CHEMBL1459532	Cc1ccc2nc(NC(=O)C3CCN(CC3)S(=O)(=O)c4cccc5nsnc45)sc2c1
CHEMBL1972221	CCCS(=O)(=O)Nc1ccc(cc1)c2ccc3[nH]nc(NC(=O)CC)c3c2
CHEMBL1972220	Nc1ncc(c2cnn(CCO)c2)c3scc(c4ccc(NC(=O)Nc5ccc(OC(F)F)cc5)cc4)c13
CHEMBL463119	Cc1nc2sc3c(N)ncnc3c2c(C)c1CC=C
CHEMBL1987261	CC(C)(CN)CNc1cc(cc(F)n1)c2c[nH]c3ncccc23
CHEMBL1972795	CN(C)CC(=O)Nc1n[nH]c2cc(ccc12)c3cn(Cc4ccccc4)nn3
CHEMBL1310492	CCCCN1C(=O)c2ccccc2n3c(S)nnc13
CHEMBL1592698	Cn1ccc2cc(ccc12)c3ccc4ncnc(NCc5cccnc5)c4c3
CHEMBL1983980	OCc1ccc(cc1)c2sc(nc2C(=O)O)N3CCc4cccc(C(=O)Nc5nc6ccccc6s5)c4C3
CHEMBL1997119	Nc1ncc2cccc(c3ccccc3)n12
CHEMBL244857	Cc1nc(N)sc1c2csc(Nc3ccccc3)n2
ZINC00037597	Cc1cc(ccc1OCC(=O)Nc2ccc(cc2)F)Br
CHEMBL1968127	CN(C)CC(C)(C)CNc1nccc(n1)c2c(nc3occn23)c4ccc(F)cc4
CHEMBL1526509	Cc1cc(Nc2ccccc2)nc3cc(O)ccc13
CHEMBL1972466	CC(Nc1ccccc1)C2=CC(=CN3C(=O)C=C(N=C23)N4CCOCC4)C
CHEMBL1419458	Nc1nonc1n2nnc(C(=O)NN=Cc3ccncc3)c2c4ccccc4
CHEMBL1500375	CN(CCC#N)CC1=CC(=O)Oc2ccc3ccccc3c12
CHEMBL1545657	COc1ccc2nc(NC(=O)c3cccc(c3)S(=O)(=O)N4CCOCC4)sc2c1
CHEMBL566687	C(Nc1ncnc2ccc(cc12)c3ccc4OCCOc4c3)c5cccs5
CHEMBL1726145	FC(F)(F)c1cccc(c1)S(=O)(=O)Nc2cccc3ncccc23
CHEMBL1538986	Nc1nc(Nc2ccccc2)nc(NC3CCCCC3)c1[N+](=O)[O-]
CHEMBL1369851	Cc1oc(CNc2ncnc3ccc(cc23)c4sc(C)nc4C)cc1
CHEMBL1432926	COc1cc(\C=C\2/C(=O)N=C3SN=C(SC)N3C2=N)ccc1OC(=O)c4occc4
CHEMBL1996447	CCCCOc1cc(cc2[nH]nc(N)c12)c3ccncc3
CHEMBL1982167	COc1ccc(OC)c(NC(=O)c2cnn3c(ccnc23)c4ccccc4)c1
CHEMBL1301607	O=C(COc1ccccc1)Nc2cccc(c2)c3cn4cccnc4n3
CHEMBL159327	[O-][N+](=O)c1ccc2[nH]c(nc2c1)c3cccnc3
CHEMBL1509620	CSc1nc(NCC(C)C)c2c3CCN(C)Cc3sc2n1
CHEMBL211632	[Cl-].O=C1c2ccccc2[n+]3cc4c(cc13)[nH]c5ccccc45
CHEMBL1970896	COc1ccc2c(Cl)c(sc2c1)C(=O)N=C\3/CCCC(=O)C3
CHEMBL2003341	OCC(NC(=O)c1ccc(cc1)c2ccncc2)c3cc(Cl)cc(Cl)c3
CHEMBL33027	OCC1OC(OC2=C(Oc3cc(O)cc(O)c3C2=O)c4ccc(O)c(O)c4)C(O)C(O)C1O
CHEMBL1554579	C1Oc2ccc(cc2O1)c3cc(ncn3)n4ccnc4
CHEMBL1978079	COc1cc(\C=N\n2c(S)nnc2C3CCCCC3)cc(Br)c1O
CHEMBL1318041	CN(Cc1occc1)c2nc(nc3ccccc23)c4ccccc4C(F)(F)F
CHEMBL1515355	CN(C)c1ccc(cc1)c2cncnc2Nc3ccccc3
ZINC00038827	Cc1c2c([nH]n1)OC(=C([C@@H]2c3ccc4ccccc4c3)C#N)N
ZINC00038826	Cc1c2c([nH]n1)OC(=C([C@H]2c3ccc4ccccc4c3)C#N)N
CHEMBL1970709	Brc1ccc(CNC(=O)Nc2ccc3[nH]ncc3c2)cc1
CHEMBL1328193	Cl.CN1CCN(CC1)c2cc3CC(C)(C)CC(=O)c3c4c5ccccc5[nH]c24
CHEMBL1565927	COc1ccccc1CNc2ncnc3ccc(cc23)c4cocc4
CHEMBL1996048	Cc1ccc(cc1)c2cc3c(NCCN)ccc(C(=O)N)c3[nH]2
CHEMBL1992740	CCN1CCN(CCCC(=O)Nc2n[nH]c3nnc(cc23)c4cccc(F)c4F)CC1
CHEMBL1802358	O=C1NC(=N/C/1=C\c2ccc3OCOc3c2)Nc4ccccc4
CHEMBL1984500	Brc1cccc2C(=O)NCc12
CHEMBL446827	COc1cc(\C=C\2/Oc3cc(O)ccc3C2=O)ccc1O
CHEMBL1978562	Cn1cc(c2cc3nc(Br)cnc3[nH]2)c4cc(ccc14)C#N
CHEMBL1993584	OC(COc1cncc(C=Cc2ccncc2)c1)Cc3c[nH]c4ccccc34
ZINC00042568	c1ccc(cc1)C(=O)Nc2c(c3c(s2)CCCC3)C(=O)N
CHEMBL1969502	O=C(Nc1cc2C(=O)NN=Cc3c[nH]c(c1)c23)C4CC4c5ccccc5
CHEMBL1969506	CC(C)(C)OC(=O)n1ncc2cc(NC3=C(NCc4ccc(cc4)S(=O)(=O)N)C(=O)C3=O)ccc12
CHEMBL118266	c1cncc(c1)c2csc(n2)c3cccnc3
CHEMBL1415432	CC1(C)Oc2ccc3C=CC(=O)Oc3c2c4c[nH]nc14
CHEMBL1994808	Cc1nnc(c2ccccc2)c(n1)C#N
CHEMBL1521195	Nc1nc(NCCCN2CCOCC2)nc(Nc3cccc(F)c3)c1[N+](=O)[O-]
CHEMBL1992363	CN(C)c1ccc(cc1)C(=O)Nc2n[nH]c3ccc(cc23)c4cn(Cc5ccccc5)nn4
CHEMBL413779	OCCOc1cc2OCCCCCOc3nc(NC(=O)Nc2cc1Cl)cnc3C#N
CHEMBL1986851	Cc1cccc(NC(=O)Nc2ccc(cc2F)c3csc4c(cnc(N)c34)c5cnn(CCO)c5)c1
CHEMBL1732383	COC1=Cc2ccccc2C=CC1=NO
CHEMBL1986855	COc1ccc(CNc2cc(cc(F)n2)c3c[nH]c4ncccc34)cc1
CHEMBL1322755	Cc1cc2nc(N)sc2cc1[N+](=O)[O-]
CHEMBL1714919	COc1ccc(Nc2ncnc3ccc(Br)cc23)cc1OC
CHEMBL1590106	CNc1ncnc2ccc(cc12)c3ccc4OCOc4c3
CHEMBL1552755	C(Nc1ncnc2ccc(cc12)c3ccc4OCOc4c3)C5CCCO5
CHEMBL1374355	CN(C)c1ncnc2ccc(cc12)c3cocc3
CHEMBL2003119	CC1N(CC2=Nc3scc(c4occc4)c3C(=O)N2)CCn5cccc15
CHEMBL1884133	CC(=O)Nc1nc2cc(ccc2s1)C(=O)N
ZINC00034745	Cc1c(sc2c1c(ncn2)Nc3ccc(cc3)Cl)C
CHEMBL1360580	CNC(=O)Nc1cccc(c1)c2onc(c2)c3c(Cl)cccc3Cl
CHEMBL1343500	Nc1nc(NCC2CCCO2)nc(Nc3ccc(Cl)cc3)c1[N+](=O)[O-]
CHEMBL1969473	C(c1ccccc1)n2nnc(c3ccc4[nH]ncc4c3)c2c5ccccc5
CHEMBL1991180	COCc1nnn(c1C(=O)NN=C(C)c2ccc(O)cc2O)c3nonc3N
CHEMBL1519408	Cl.Cc1oc(\C=C(/C#N)\C(=O)Nc2cccc3ncccc23)cc1
CHEMBL1998477	CS(=O)(=O)c1cccc(c1)c2cnn3c(cc(nc23)c4ccccc4)C(=O)N
CHEMBL1447403	NS(=O)(=O)c1ccc(cc1)c2cccc(\C=C\3/SC(=O)NC3=O)c2
CHEMBL1366926	CN(C)c1ccc(cc1)c2cc(ncn2)N(C)Cc3occc3
CHEMBL1989957	OCCNc1cc2cc(ccc2cn1)c3ccccc3
CHEMBL1435447	Cc1cnc(CNc2ncnc3ccc(cc23)c4cccc(NS(=O)(=O)C)c4)cn1
CHEMBL1449458	Cc1cnc(CNc2cc(ncn2)c3cccc(NS(=O)(=O)C)c3)cn1
CHEMBL1302093	Cc1ccc2nc(NC(=O)C3CCCN(C3)S(=O)(=O)c4cccnc4)sc2c1
CHEMBL245030	CCOC(=O)c1ccc2[nH]c3c(OC)c4[nH]c5ccc(cc5c4cc3c2c1)C(=O)OCC
CHEMBL1542591	CCOC(=O)CSC1=NC(=O)\C(=C/c2ccc(OC(=O)C)cc2)\S1
CHEMBL1350938	COc1ccc(cc1)c2csc3N=CN(Cc4ccccc4)C(=O)c23
CHEMBL1988331	Cc1cccc(CNc2cc(cc(Cl)n2)c3c[nH]c4ncccc34)c1C
ZINC00062335	CCOC(=O)c1c(n(c2c1cc(cc2)O)c3ccc(cc3)C)C
CHEMBL1547095	Oc1ccc(\C=C\2/SC(=NC2=O)N3CCc4ccccc4C3)cc1
CHEMBL1405247	COc1c(O)ccc(\C=C(/C#N)\c2nc3ccccc3[nH]2)c1[N+](=O)[O-]
CHEMBL1363594	Cc1ccccc1c2ccc3ncnc(N4CCNCC4)c3c2
CHEMBL1361734	Cc1nc(oc1c2ccc3ncnc(NCCc4c[nH]cn4)c3c2)c5ccccc5
CHEMBL2018065	Cc1nc(N)nc(N[C@@H]2C[C@H](CO)[C@@H](O)[C@H]2O)c1c3nc4ccccc4s3
CHEMBL2018064	Nc1ncc(c(N[C@@H]2C[C@H](CO)[C@@H](O)[C@H]2O)n1)c3nc4ccccc4s3
CHEMBL2000271	Cc1n[nH]c2ccc(cc12)c3cncc(OCC(CN)Cc4ccccc4)c3
CHEMBL1958401	O=C1NC(=NC(=C1)c2ccncc2)NC3CCCCC3
ZINC00066879	CCCc1c2c([nH]n1)OC(=C([C@H]2c3ccc(cc3Cl)Cl)C#N)N
CHEMBL1993722	Nc1n[nH]c2cccc(c3ccc(NC(=O)Nc4cc(ccc4F)C(=O)O)cc3)c12
CHEMBL1984039	Cc1nn(C)c(C)c1c2cccc3c(CCCOc4cccc5ccccc45)c([nH]c23)C(=O)O
CHEMBL1984038	COc1cc(cc(OC)c1OC)c2ccc3Nc4cc(ccc4C(=O)Nc3c2)c5ccccc5NS(=O)(=O)C
CHEMBL411903	Nc1ncnc2NCCC(=Nc12)c3ccc(NC(=O)Nc4cc(ccc4F)C(F)(F)F)cc3
CHEMBL1498228	COc1ccc2nc(NC(=O)CCNC(=O)c3ccccc3Cl)sc2c1
CHEMBL1578557	CCOc1ccc2nc(NC(=O)C(CC)Sc3nc(C)cc(O)n3)sc2c1
CHEMBL1709767	COc1cc(O)c2C(=O)c3c(O)c(O)ccc3Oc2c1OC
CHEMBL1971149	Cc1nccn2c(c3ccnc(NCC(C)(C)C(=O)O)n3)c(nc12)c4ccc(F)cc4F
CHEMBL1967612	Clc1ccc2c(c1)C(=O)NS2(=O)=O
CHEMBL1730949	O=Nc1c2ccccc2c3[nH]c4ccccc4cc13
CHEMBL2004365	CCOC(=O)C1=C(N)N2C(=O)C(=Cc3cccs3)SC2=C(C1c4cccs4)C(=O)N
CHEMBL3403442	Nc1ncc(c(N[C@@H]2C[C@H](CO)[C@@H](O)[C@H]2O)n1)c3cnc4ccccn34
CHEMBL1436585	C(Nc1ncnc2ccc(cc12)c3ccc4OCOc4c3)C5CCOC5
CHEMBL1973363	COc1cccc(NC(=O)N2CCC(CC2)c3nc4c(cccc4[nH]3)C(=O)N)c1
CHEMBL1997275	COc1ccc2[nH]cc(C=C3C(=O)Nc4ccccc34)c2c1
CHEMBL1717028	Fc1ccc2nc(NC(=O)CN3C(=O)NC4(CCCC4)C3=O)sc2c1
CHEMBL1367901	CN1CCCC1CCNc2ncnc3ccc(cc23)c4ccc5OCOc5c4
CHEMBL1994693	Nc1ncnc2sc3CCc4cc(NC(=O)Nc5ccccc5)ccc4c3c12
CHEMBL1395417	COc1cccc(c1)c2ccc3ncnc(N4CCOCC4)c3c2
CHEMBL2002407	COc1cc(C=C(C#N)c2n[nH]c(N)c2C#N)ccc1O
CHEMBL1607577	ClC1=COc2cc(OC(=O)c3ccncc3)ccc2C1=O
CHEMBL1711509	COc1cc(ccc1O)C2=C(O[C@@H]3O[C@H](COC4O[C@@H](C)[C@H](O)[C@@H](O)[C@H]4O)[C@@H](O)[C@H](O)[C@H]3O)C(=O)c5c(O)cc(O)cc5O2
CHEMBL1966524	NC(COc1cncc(c1)c2cc3ccncc3s2)Cc4c[nH]c5ccccc45
CHEMBL2007479	CCCCNc1nc(N)c(s1)C(=O)c2ccccc2
CHEMBL1731122	OCc1oc(cc1)c2ccc3ncnc(NCC4CCCO4)c3c2
CHEMBL1731127	CCOC(=O)c1oc(cc1)c2ccc3ncnc(N(C)Cc4oc(C)cc4)c3c2
CHEMBL1998112	COc1ccc(cc1OC)c2cc3nccn3c(Nc4ccccc4C(=O)N)n2
CHEMBL1437298	Cc1occc1c2ccc3ncnc(NCCc4c[nH]cn4)c3c2
CHEMBL1578178	CC(=CCc1c(O)ccc2C(=O)CC(Oc12)c3ccc(O)c(O)c3)C
CHEMBL1973211	Cc1cccc(NC(=O)Nc2ccc(cc2)c3csc4c(cnc(N)c34)C#CCN5CCCC5)c1
CHEMBL1997872	O=C(N1CCOCC1)c2cccc(c2)c3cnc4[nH]ccc4c3
CHEMBL1597037	Cc1ccccc1c2ccc3ncnc(NC4CC4)c3c2
CHEMBL2005186	CC(C)NC(=O)COc1cccc(c1)c2nc(Nc3ccc4[nH]ncc4c3)c5ccccc5n2
CHEMBL1976134	c1cc2cc(cnc2[nH]1)c3ccc4cn[nH]c4c3
CHEMBL514499	COc1cc2ncn(c3cc(OCc4ccccc4C(F)(F)F)c(s3)C(=O)N)c2cc1OC
CHEMBL1490818	COc1ccc2cc(C#N)c(nc2c1)N3CCN(CC3)C(=O)c4ccccc4C
CHEMBL1469904	Oc1ccc(cc1O)c2csc(n2)c3ccccc3
CHEMBL1997611	CCOC(=O)c1nc2C(=O)Nc3cc(c(NC(=O)C)cc3n2c1C)[N+](=O)[O-]
CHEMBL1422378	Cc1nc2ccccc2c3OC(Cc13)C(C)(Cl)Br
CHEMBL2005214	Cc1n[nH]c2OC(=C(C#N)C(c3ccccc3Br)c12)N
CHEMBL1606199	CN(C)c1ccc(cc1)c2cncnc2n3ccnc3
CHEMBL1513823	C(Cc1c[nH]cn1)Nc2ncnc3ccc(cc23)c4cocc4
CHEMBL1997617	CN1CCN(CC1)C2CCC(CC2)n3cc(c4ccc(Oc5ccccc5)cc4)c6c(N)ncnc36
CHEMBL2004615	CSc1nn(c(N)c1C(=O)N)c2ccccn2
CHEMBL1883743	O.C[C@@H]1O[C@@H](OC[C@H]2O[C@@H](OC3=C(Oc4cc(O)cc(O)c4C3=O)c5ccc(O)c(O)c5)[C@H](O)[C@@H](O)[C@@H]2O)[C@H](O)[C@H](O)[C@H]1O
CHEMBL2001224	Cc1cc(OC2CCCC2)c(NC(=O)Nc3cnc(cn3)C#N)cc1Cl
ZINC00057689	COc1ccc(cc1)c2cc(=O)c3ccccc3o2
CHEMBL1980995	CNC1CC2OC(C)(C1OC)n3c4ccccc4c5c6CNC(=O)c6c7c8ccccc8n2c7c35
CHEMBL3403457	Cc1cc(Nc2ncc(c(N[C@@H]3C[C@H](CO)[C@@H](O)[C@H]3O)n2)c4nc5ccncc5s4)cc(C)n1
CHEMBL3403456	OC[C@H]1C[C@@H](Nc2nc(Nc3cncnc3)ncc2c4nc5ccccc5s4)[C@H](O)[C@@H]1O
CHEMBL3403455	Cc1cc(Nc2ncc(c(N[C@@H]3C[C@H](CO)[C@@H](O)[C@H]3O)n2)c4nc5ccccc5s4)cc(C)n1
CHEMBL3403454	Cc1cc(Nc2ncc(c(N[C@@H]3C[C@H](CO)[C@@H](O)[C@H]3O)n2)c4nc5ccccc5s4)ccn1
CHEMBL3403453	OC[C@H]1C[C@@H](Nc2nc(Nc3ccccc3)ncc2c4nc5ccccc5s4)[C@H](O)[C@@H]1O
CHEMBL3403452	OC[C@H]1C[C@@H](Nc2nc(NC3CCOCC3)ncc2c4nc5ccccc5s4)[C@H](O)[C@@H]1O
CHEMBL3403451	OC[C@H]1C[C@@H](Nc2nc(NC3CCCCC3)ncc2c4nc5ccccc5s4)[C@H](O)[C@@H]1O
CHEMBL3403450	OC[C@H]1C[C@@H](Nc2nc(NC3CCC3)ncc2c4nc5ccccc5s4)[C@H](O)[C@@H]1O
CHEMBL101311	CN(C)CC(O)COc1ccc(Nc2nccc(Nc3cc(Cl)ccc3Cl)n2)cc1
CHEMBL371206	Cc1cc(C)cc(NC(=O)Nc2ccc(cc2)c3c(C)sc4ncnc(N)c34)c1
CHEMBL510009	N#Cc1ccccc1c2ccc3ncnc(NCc4ccccc4)c3c2
CHEMBL1469056	CCOc1ccc2nc(NC(=O)C3CCN(CC3)c4cnccn4)sc2c1
CHEMBL1976220	Nc1nccc2scc(c3ccc(NC(=O)Nc4cccc(Br)c4)cc3)c12
CHEMBL2005690	COC(=O)c1cccc2\C(=N/O)\c3ccccc3c12
CHEMBL1735716	CN(CC(=O)O)c1ncnc2ccc(cc12)c3ccc4OCOc4c3
CHEMBL1327043	COc1ccc(O)c(c1)c2nc(N)nc(N)n2
CHEMBL1526249	C1CCCC(=NNc2nc3ccccc3s2)CC1
CHEMBL1431441	O=C(NCCN1CCCCCC1)c2ccc3S\C(=C/c4ccccc4)\C(=O)Nc3c2
CHEMBL1305514	CCN(CC)c1nc(cc(n1)c2ccccc2)C(=O)N
CHEMBL1326968	CCCCN(C(=O)NC(=O)Nc1nc2ccc(OC)cc2s1)S(=O)(=O)C
CHEMBL1475255	CN(C)c1ccc(cc1)c2nc(c3ccccc3n2)n4ccnc4
CHEMBL1973540	O=C1Nc2ccc3ncsc3c2C1=CNc4ccc(cc4)S(=O)(=O)Nc5ccccn5
CHEMBL1557298	C(Nc1ncnc2ccc(cc12)c3ccc4OCCOc4c3)c5ccc6OCOc6c5
CHEMBL1082440	CC1CNCCCN1S(=O)(=O)c2cccc3cncc(C)c23
CHEMBL2001539	C1Cc2sccc2c3[nH]ncc13
CHEMBL139250	Nc1nc(N)nc(n1)c2ccc(Cl)cc2
CHEMBL1301498	Fc1ccc2c(Cl)c(sc2c1)C(=O)OCC(=O)N3CCN(CC3)C(=O)c4occc4
CHEMBL1468472	Cc1ccc2c(n1)sc3c(N)ncnc23
CHEMBL1336	CNC(=O)c1cc(Oc2ccc(NC(=O)Nc3ccc(Cl)c(c3)C(F)(F)F)cc2)ccn1
CHEMBL1589352	CCn1c(S)nnc1c2ccc3ncccc3c2
CHEMBL1973145	Cc1cccc(NC(=O)Nc2ccc(cc2)c3csc4nc(N)nc(N)c34)c1
CHEMBL3214280	COc1ccc2C=C(C(=O)N)\C(=N\c3ccccc3)\Oc2c1
CHEMBL1973142	CC(=O)Nc1c(sc2ccc(Cl)c(Cl)c12)C(=O)N
CHEMBL1473959	Fc1cccc(CNc2ncnc3ccc(cc23)c4ccccc4Cl)c1
CHEMBL1609641	COc1ccc(\C=C/2\SC(=O)NC2=O)cc1
CHEMBL1975233	COc1cc(C)c(Cl)cc1NC(=O)Nc2cnc(cn2)C#N
CHEMBL1987073	Clc1ccc(cc1)C(=O)Nc2n[nH]c3ccc(cc23)c4cn(Cc5ccccc5)nn4
CHEMBL1979970	CCCC(=O)Nc1n[nH]c2nnc(cc12)c3cccc(F)c3F
CHEMBL1992796	Clc1ccc2NC(=O)C(=C(c3ccccc3)c2c1)C4=NNC(C4)c5ccccc5
CHEMBL1705676	COc1ccc2cc(CO)c3cc(OC)c(OC)cc3c2c1
CHEMBL1438323	COc1ccc2[nH]cc(CCNc3ncnc4ccc(cc34)c5cccnc5)c2c1
CHEMBL1301723	O=C(\C(=C\c1occc1)2C=CC=CC2=C(C#N)C#N)c3ccccc3
CHEMBL1315944	COc1ccc(cc1)c2ccc3ncnc(NCc4cccs4)c3c2
CHEMBL1514149	COc1ccccc1c2ccc3ncnc(Nc4ccccc4)c3c2
CHEMBL2006188	COc1cccc(c1)C(C)NC(=O)c2ccc(cc2NCCCN)c3ccncc3
CHEMBL2001451	CN(C)CCCCNC(=O)c1cccc(c1)n2nc(cc2NC(=O)Nc3cccc4ccccc34)C(C)(C)C
CHEMBL1997129	O=C1NCCc2[nH]c(cc12)c3ccnc(C=Cc4ccccc4)c3
CHEMBL508928	Cc1cccc(NC(=O)Nc2ccc(cc2)c3cnc4c(cnn4c3N)c5cnn(C)c5)c1
CHEMBL1968130	Nc1nnc2cncc(Cl)n12
CHEMBL1993374	CC(C)C(C)Nc1ncc(Cl)c(Nc2nccs2)n1
CHEMBL1336060	CS(=O)(=O)Nc1cccc(c1)c2ccc3ncnc(NCCN4CCOCC4)c3c2
CHEMBL1987679	NC(COc1cncc(c1)c2ccc3NC(=O)Oc3c2)Cc4c[nH]c5ccccc45
CHEMBL1571845	CC(C)c1nc(NCCO)c(C#N)c2CCCCc12
CHEMBL1434995	CCCN(Cc1cccs1)c2ncnc3ccc(cc23)c4ccc5OCOc5c4
CHEMBL2207938	O=C1CC(Sc2ccccc2N1Cc3ccccc3)c4occc4
CHEMBL2000879	C1Cc2[nH]ncc2CC1c3ccccc3
CHEMBL1313269	COc1ccc(cc1)S(=O)(=O)Nc2c([nH]c3ccc(OC)cc23)C(=O)O
CHEMBL1964307	Cc1cccc(NC(=O)Cc2ccc(cc2)c3cccc4[nH]nc(N)c34)c1
CHEMBL226232	Clc1cc(ccn1)c2cc3C(=O)NCCc3[nH]2
CHEMBL1318509	N#Cc1cccc(c1)c2nccc(NCc3ccccc3)n2
CHEMBL1310209	COC(=O)c1nnn(c1CSc2nc3ccccc3s2)c4nonc4N
CHEMBL1969664	Oc1[nH]c2ccc(cc2c1c3ccc(CN4CCOCC4)cn3)C#N
CHEMBL3199751	OC1=C(\C(=N\c2cccc3ccccc23)\c4ccccc4O1)[N+](=O)[O-]
CHEMBL1983884	Nc1ncnc2nc3ccccc3n12
CHEMBL1975787	NC(=O)c1cc2c(cncc2s1)c3ccc(F)cc3F
CHEMBL1994968	Cc1cccc(CNC(=O)c2cnn3c(ccnc23)c4ccccc4)c1C
CHEMBL1316893	COCCNc1ncnc2ccc(cc12)c3ccc(cc3)N(C)C
CHEMBL1527332	Cc1cnc(CNc2ncnc3ccc(cc23)c4ccccc4Cl)cn1
CHEMBL1604665	CN(CCc1c[nH]cn1)c2ncnc3ccc(cc23)c4ccc5OCOc5c4
CHEMBL1992220	CCNC(=O)NC1CCC(CC1)Nc2nc(Cl)cc(n2)c3c[nH]c4ncccc34
CHEMBL1996980	CNCC(=O)NC1CCC(CC1)Nc2nc(Cl)cc(n2)c3c[nH]c4ncccc34
CHEMBL1964413	FC(F)(F)c1ccc(Cn2cc(nn2)c3ccc4[nH]ncc4c3)c(c1)C(F)(F)F
CHEMBL1979883	CN(C)CC#Cc1cnc(N)c2c(csc12)c3ccc(NC(=O)Nc4cccc(C)c4)cc3
CHEMBL1983315	Cc1ccccc1c2c(nnn2Cc3ccccc3)c4ccc5[nH]nc(C)c5c4
CHEMBL1988838	Cc1cnc(Nc2cccc(c2)S(=O)(=O)N)nc1Nc3ccc(OCC(=O)N)cc3
CHEMBL1979577	Cc1cccc(NC(=O)Nc2ccc(cc2)c3csc4c(cnc(N)c34)C#CC(C)(C)N)c1
CHEMBL3190808	O=C\c1ccc(Oc2ccccc2Cl)c(c1)[N+](=O)[O-]
CHEMBL1396654	Cc1ccsc1CNc2ncnc3ccc(cc23)c4ccc5OCOc5c4
CHEMBL1608230	OC(=O)c1cc2ccc3cccc4ccc(c1)c2c34
CHEMBL2002182	O=C1NN=C2N1C=CC=C2c3ccccc3
CHEMBL358692	COc1ccc(cc1)c2csc(N=C(N)N)n2
CHEMBL1969264	CC(C)(C)NC(=O)c1ccc2nc3[nH]c4ccccc4c3nc2c1
CHEMBL280074	Cn1cnc2c(NCc3ccccc3)nc(NCCO)nc12
CHEMBL482538	c1ccc(cc1)c2ccnc3[nH]ccc23
CHEMBL1396384	C1Oc2ccc(cc2O1)c3nc(Nc4ccccc4)c5ccccc5n3
CHEMBL566501	COc1cccc(c1)c2ccc3ncnc(NCc4cc(C)cs4)c3c2
CHEMBL1608847	CN(Cc1ccccc1)c2ccc3nnc(c4ccccc4)n3n2
CHEMBL1564348	CCOC(=O)CN1C(=O)S\C(=C\c2ccc(O)c(c2)[N+](=O)[O-])\C1=O
CHEMBL1992644	c1ccc(cc1)c2n[nH]cc2c3ccncc3
CHEMBL1970083	Nc1ncc(c2ccncc2)c3scc(c4ccc(NC(=O)Nc5cc(ccc5F)C(F)(F)F)cc4)c13
CHEMBL1966069	C(c1cn(nn1)c2ccc3[nH]ncc3c2)n4nnc5ccccc45
CHEMBL611781	O[C@@]12CC\C=C/CCCCN3CC[C@@H](C(=C1)c4nccc5c6ccccc6[nH]c45)[C@]7(CC8\C=C/CCCCN8[C@@H]27)C3
CHEMBL489935	COc1ccc(CNc2ncncc2c3cccc(c3)C#N)c(OC)c1
CHEMBL583144	Clc1ccc(Cl)c2c3N=CNC(=O)c3sc12
CHEMBL1488990	Cc1cnc(CNc2ncnc3ccc(cc23)c4ccccc4C)cn1
CHEMBL1965423	CC(C)Cn1c(N)nc2ccc(cc12)c3c(nc4sccn34)c5ccc(F)cc5
CHEMBL1978195	NC(=O)c1cc2c(cncc2s1)c3ccc(Br)cc3
CHEMBL1569188	O=C(Nc1nc2CCCCc2s1)c3ccc(cc3)N4C(=O)CCC4=O
CHEMBL1516785	Cc1csc(CNc2ncnc3ccc(cc23)c4cccc(Cl)c4)c1
CHEMBL447507	COc1cccc(c1)c2cncnc2NCc3cccc(C)c3
CHEMBL1503033	Brc1oc(\C=C/2\SC(=O)NC2=O)cc1
CHEMBL1984686	Brc1ccc2cnc(Nc3ccncn3)cc2c1
CHEMBL1440157	COc1ccccc1CNc2ncncc2c3ccc4OCOc4c3
CHEMBL1972934	Nc1ncnc2sccc12
CHEMBL1991429	O=C(Cc1ccccc1)Nc2cccc(c2)c3nc4sccn4c3c5ccnc(Nc6cccc(c6)N7CCCC7=O)n5
CHEMBL1966204	Fc1ccc(cc1)C(=O)Nc2n[nH]c3ccc(cc23)c4cn(Cc5ccccc5)nn4
CHEMBL568714	COC(=O)c1ccc2cc(C(C)C)c3C(=O)NC(=O)c3c2c1
CHEMBL1554158	CN(C)c1ncnc2ccc(cc12)c3c(C)onc3C
CHEMBL568711	CCc1cc2ccc(cc2c3C(=O)NC(=O)c13)C(=O)OC
CHEMBL1512919	C(Nc1cc(ncn1)c2cccnc2)c3cccs3
CHEMBL3403434	CCCNc1nc(C)c(c(n1)N2CCOCC2)c3nc4ccccc4s3
CHEMBL1322078	COc1cccc(c1)c2nnc3SCC(=Nn23)C(C)(C)C
CHEMBL1870918	CCOC(=O)C(Cc1c[nH]c2ccc(cc12)[N+](=O)[O-])(NC(=O)C)C(=O)OCC
CHEMBL1995765	NC1=CC(=O)NN1c2ccccn2
CHEMBL1970006	CN(c1ccccc1CNc2nc(N)nc3[nH]ccc23)S(=O)(=O)C
CHEMBL509032	COc1cc(ccc1Nc2ncc(Cl)c(Nc3ccccc3S(=O)(=O)C(C)C)n2)N4CCC(CC4)N5CCN(C)CC5
CHEMBL394619	Cc1cccc(NC(=O)Nc2ccc(cc2)c3csc4ccnc(N)c34)c1
CHEMBL2007064	Cc1[nH]c(C=C2C(=O)Nc3ccccc23)c(C)c1CCC(=O)O
CHEMBL1971534	NC(=O)c1cc2ccncc2s1
CHEMBL1988300	Nc1ccc(cc1)c2csc3c(C=Cc4nc5ccccc5[nH]4)cnc(N)c23
CHEMBL523823	CCN1C2=C(C(=O)ON2)C(=O)c3cc(O)c(Cl)cc13
CHEMBL1706971	OCc1oc(cc1)c2ccc3ncnc(N4CCOCC4)c3c2
CHEMBL1370296	Cc1cccc(CNc2ncnc3ccc(cc23)c4cocc4)c1
CHEMBL1599314	Cc1ccc(CNc2ncnc3ccc(cc23)c4ccc5OCOc5c4)s1
CHEMBL1966842	COc1ccc(CN(C)C)cc1Nc2nccc(n2)c3c(nc4sccn34)c5cccc(NC(=O)Cc6ccccc6)c5
CHEMBL394790	Nc1nccc2scc(c3ccc(NC(=O)Nc4cccc(Cl)c4)cc3)c12
CHEMBL2207939	Clc1cccc(CN2C(=O)CC(Sc3ccccc23)c4occc4)c1
CHEMBL1688352	C(Nc1ncccc1c2oc(Nc3ccc4OCCOc4c3)nn2)c5ccc6ncccc6c5
CHEMBL2000568	CC(=O)c1cccc(c1)c2cnc3[nH]ccc3c2
CHEMBL1302066	Cc1ccc2[nH]c(nc2c1)\C(=C/c3cc(O)ccc3[N+](=O)[O-])\C#N
CHEMBL1994361	NC(COc1cncc(c1)c2ccc(N)c(c2)C(=O)c3ccccc3F)Cc4c[nH]c5ccccc45
CHEMBL1303049	Fc1ccc(cc1)C(=O)Nc2ncc3CCc4ccccc4c3n2
CHEMBL1169635	COc1cc(OC)cc(c1)c2cn(nn2)c3ccc(O)c(c3)C(=O)Nc4cccc(c4)C(F)(F)F
CHEMBL3190025	CNC(=S)N=C\c1oc(cc1)c2cccc(c2)C(=O)O
CHEMBL1446323	COCCNc1ncnc2ccc(cc12)c3ccccc3C
CHEMBL2004771	O=C1NCc2c1cccc2c3ccc(Nc4oc5ccccc5n4)cc3
CHEMBL1437667	FC(F)(F)c1ccccc1c2ccc3ncnc(NC4CC4)c3c2
CHEMBL483158	COc1cccc(F)c1C2=NCc3cnc(Nc4ccc(C(=O)O)c(OC)c4)nc3c5ccc(Cl)cc25
CHEMBL1394714	Cc1onc(C)c1c2ccc3ncnc(N4CCOCC4)c3c2
CHEMBL3208938	Cc1c(\C=N\O)c2ccccn2c1C=O
CHEMBL1404451	COc1ccc2[nH]cc(CCNc3ccnc(n3)c4cccnc4)c2c1
CHEMBL1588187	O=C1N(CN2CCOCC2)N=C3c4ccccc4c5cccc1c35
CHEMBL1970317	Cn1cc(cn1)c2cnc(N)c3c(csc23)c4ccc(NC(=O)Nc5cccc(F)c5)cc4
CHEMBL1970314	NC(=O)c1cc(cc2cccnc12)c3cccc(N)c3
CHEMBL2006609	CC(=O)Nc1nonc1n2nnc(C(=O)NN=Cc3cccs3)c2c4ccccc4
CHEMBL1971150	Clc1ccc2NC3(CCCCC3)Nc2c1
CHEMBL1592982	COc1ccc2[nH]cc(CCNc3ncnc4ccc(cc34)c5ccc6OCOc6c5)c2c1
CHEMBL1591849	CN(Cc1sccc1C)c2ncnc3ccc(cc23)c4sc(C)nc4C
CHEMBL1410859	C(Nc1ncnc2ccc(cc12)c3cocc3)c4cccs4
CHEMBL2002432	CC(C)Nc1nccc(Nc2ncc(s2)c3ccccc3)n1
CHEMBL1711465	CCNC(=O)c1oc(cc1)c2ccc3ncnc(NCc4oc(C)cc4)c3c2
CHEMBL2003817	FC(F)(F)c1ccc2c(NC(=O)Nc3cnccn3)ccnc2c1
CHEMBL1440984	CC(=O)Nc1nc2cc(N)ccc2s1
CHEMBL1980853	Nc1nc(Cl)ncc1C#N
CHEMBL482767	OC(=Nc1cccc(Cl)c1)Nc2ncc(CCN=C3NC=Nc4ccsc34)s2
CHEMBL2006276	COc1cccc2NC(=O)c3ccc(Nc4ccncc4)cc3Nc12
CHEMBL2004118	CCc1nc(Nc2ccc(N3CCOCC3)c(Cl)c2)nc4[nH]ccc14
CHEMBL3190339	Cl.Nn1cnnc1N=C\c2cccc(Cl)c2Cl
CHEMBL1437064	Cc1onc(C)c1c2nccc(n2)N3CCOCC3
CHEMBL124660	COc1cc2c(ncnc2cc1OCCCN3CCCCC3)N4CCN(CC4)C(=O)Nc5ccc(OC(C)C)cc5
CHEMBL1402845	CN1N(C(=O)C(=C1C)N=C2NC(=O)\C(=C\c3ccc(O)cc3)\S2)c4ccccc4
CHEMBL1982361	Fc1ccccc1CNC2=C(Nc3ccncc3)C(=O)C2=O
CHEMBL2004311	Cc1cc(C)cc(NC(=O)Nc2ccc(c(C)c2)c3cccc4C(=O)NCc34)c1
CHEMBL1375753	COc1cccc(Nc2ncc3N=CC(=O)N(Cc4cccs4)c3n2)c1
CHEMBL1583874	NC(=O)c1cc(Br)cc2c3CCCCc3[nH]c12
CHEMBL1432342	Fc1ccc(NC(=Nc2cccc3cnccc23)S)cc1
CHEMBL1970950	OC(=O)c1ccccc1Nc2ccnc(NCc3cccc(O)c3)n2
CHEMBL1980329	Oc1ccc(cc1)c2ccc3C(=Cc4ccc[nH]4)C(=O)Nc3c2
CHEMBL491953	COc1ccccc1c2ccc3ncnc(NCc4ccccc4)c3c2
CHEMBL1475737	CC(=O)NCCNc1nc(nc2ccccc12)c3cccnc3
CHEMBL1972152	O=C1C2=C(CSC2)Nc3cc(nn13)c4occc4
CHEMBL1354134	C(Nc1ncnc2ccc(cc12)c3ccc4OCOc4c3)C5CCCC5
CHEMBL1977749	ON=C1C=C(Oc2c(CC=C)cccc12)c3ccccc3
CHEMBL16482	Nc1ncnc2c1c(C#N)c(Br)n2C3OC(CO)C(O)C3O
CHEMBL1981492	COC(=O)c1c(N)nc2ccccn12
CHEMBL1977713	Clc1ccc(CNC(=O)Nc2cccc3[nH]ncc23)cc1
CHEMBL1980144	Cc1ccccc1NC(=O)Nc2ccc(NC(=O)c3csc4ncnc(N)c34)cc2
CHEMBL1972158	Nc1n[nH]c2ccc(cc12)c3nnn(Cc4ccccc4)c3c5ccccc5
CHEMBL1351329	COc1cc(\C=C(/C#N)\C(=O)NCC2CCCO2)ccc1O
CHEMBL1985311	Nc1n[nH]c2cccc(c3ccc(NC(=O)Nc4cc(CO)ccc4F)cc3)c12
CHEMBL1980142	FC(F)(F)c1cccc(NC(=O)Nc2ccnc3c(cccc23)C(F)(F)F)n1
CHEMBL1998470	CCCC(=O)Nc1cc(cc(Cl)n1)c2c[nH]c3ncccc23
CHEMBL2001239	Nc1ncnc(Nc2cc(CNC(=O)C(F)(F)F)c(O)c(c2)c3ccc(Cl)cc3)n1
CHEMBL1699516	CN(C)C(=O)c1oc(cc1)c2ccc3ncnc(NCc4oc(C)cc4)c3c2
CHEMBL1551503	CN(C)c1ccc(cc1)c2nccc(Nc3ccc(F)cc3)n2
ZINC00036620	CCOC(=O)c1c(n(c2c1cc(cc2)OC)c3ccccc3)C
CHEMBL253969	NC(=O)c1c(NC(=O)NCCCCN2CCCC2)snc1OCc3c(F)cc(Br)cc3F
CHEMBL510929	O=C(Nc1ccc2ccccc2n1)c3ccccc3
CHEMBL1569442	CCOC(=O)c1csc(n1)c2ccc3OCCc3c2
CHEMBL2004601	CCN1C(=N)N(CC(=O)c2ccc(Cl)cc2)c3cccc(CC)c13
CHEMBL3403448	COCCCNc1ncc(c(N[C@@H]2C[C@H](CO)[C@@H](O)[C@H]2O)n1)c3nc4ccccc4s3
CHEMBL3403449	OC[C@H]1C[C@@H](Nc2nc(NCC3CC3)ncc2c4nc5ccccc5s4)[C@H](O)[C@@H]1O
CHEMBL1412004	Clc1ncccc1C(=O)Nc2cccc(c2)c3nc4cccnc4s3
CHEMBL1997597	CCS(=O)(=O)Nc1ccc(cc1)c2ccc3[nH]nc(N)c3c2
CHEMBL3403440	Nc1ncc(c(N[C@@H]2C[C@H](CO)[C@@H](O)[C@H]2O)n1)c3nc4ccncc4s3
CHEMBL3403441	Nc1ncc(c(N[C@@H]2C[C@H](CO)[C@@H](O)[C@H]2O)n1)c3nc4cnccc4s3
CHEMBL478791	CC(=CCc1c(O)c2C(=O)c3ccc(O)c(O)c3Oc2c(c1O)C(C)(C)C=C)C
CHEMBL3403443	Nc1ncc(c(N[C@@H]2C[C@H](CO)[C@@H](O)[C@H]2O)n1)c3ccc4ccccc4n3
CHEMBL3403444	Nc1ncc(c(N[C@@H]2C[C@H](CO)[C@@H](O)[C@H]2O)n1)c3nccs3
CHEMBL3403445	Nc1ncc(c(N[C@@H]2C[C@H](CO)[C@@H](O)[C@H]2O)n1)c3nc(cs3)c4ccccc4
CHEMBL3403446	Nc1ncc(c(N[C@@H]2C[C@H](CO)[C@@H](O)[C@H]2O)n1)c3ncc(s3)c4ccccc4
CHEMBL3403447	CCCNc1ncc(c(N[C@@H]2C[C@H](CO)[C@@H](O)[C@H]2O)n1)c3nc4ccccc4s3
CHEMBL1554712	OC(=O)\C=C\c1cccc(NC(=O)Nc2ccc(cc2)[N+](=O)[O-])c1
CHEMBL1532720	COCCNc1nc(nc2ccccc12)c3ccccc3Cl
CHEMBL496153	OC(=O)COc1ccc2occ(C(=O)c3ccccc3)c2c1
CHEMBL1173055	CNCc1ccc(cc1)c2[nH]c3cc(F)cc4C(=O)NCCc2c34
CHEMBL1973795	O=C1NCc2ccc(cc12)c3ccccc3
CHEMBL481491	NC(=O)c1sc(cc1OCc2ccccc2C(F)(F)F)n3cnc4ccccc34
CHEMBL1383996	CC(=O)Nc1ccc(SCc2oc(cn2)c3ccccc3)cc1
CHEMBL563560	Cn1cc(C2=C(C(=O)NC2=O)c3nn(CCn4ccnc4)c5ncccc35)c6ccccc16
CHEMBL1997041	Cc1cc(ccc1F)c2ncnc3[nH]ccc23
CHEMBL461876	COc1cc2CCN(C(=O)CN(C)C)c2cc1Nc3nc(Nc4cccc(F)c4C(=O)N)c5cc[nH]c5n3
CHEMBL2002613	COc1cc(OC)cc(c1)C(=O)Nc2n[nH]c3ccc(cc23)c4cn(Cc5ccccc5)nn4
CHEMBL1408602	Cc1cccc(c1)c2ccc3ncnc(NCc4cccnc4)c3c2
CHEMBL1388409	CN(C(=O)\C=C\c1ccc2OCOc2c1)c3ccccc3
CHEMBL1986684	Cc1cc(C(=O)N)n2nc(cc2n1)C(C)(C)C
CHEMBL565856	Cc1cccc(CNc2ncnc3ccc(cc23)c4ccc5OCOc5c4)c1
CHEMBL1972937	COc1cccc(C=C2SC(=Nc3ccccc3)NC2=O)c1
CHEMBL1596170	N#Cc1cccc(c1)c2nc(NCCN3CCOCC3)c4ccccc4n2
CHEMBL1526697	COc1ccc(CNc2ncnc3ccc(cc23)c4cocc4)c(OC)c1
CHEMBL17370	CSc1ccc(cc1)c2nc(c3ccc(F)cc3)c([nH]2)c4ccncc4
CHEMBL1554622	CS(=O)(=O)Nc1cccc(c1)c2nc(NCc3ccccc3)c4ccccc4n2
CHEMBL1233887	COc1ccc2c(c1)c(cn2C)c3cc4nccnc4[nH]3
CHEMBL1725513	C(Nc1ncnc2ccc(cc12)c3ccc4OCOc4c3)c5occc5
CHEMBL1549497	COc1ccc2c(c1)c3N=CN(CCc4ccccc4)C(=O)c3n2C
CHEMBL578061	N(c1ccccc1)c2ccnc(Nc3ccccc3)n2
CHEMBL1412354	Cc1cc2c(ccc3nonc23)[nH]1
CHEMBL1988581	CN(C)CC1=C(O)C2=NC(=CC(=O)N2C=C1)C
CHEMBL577082	COC(=O)c1cccc2c3C(=O)NC(=O)c3c(C)cc12
CHEMBL1713597	CC(O)c1oc(cc1)c2ccc3ncnc(NCc4nc(C)cs4)c3c2
CHEMBL1987793	Cc1ccccc1c2c(C(=O)O)n(CCCOc3cccc4ccccc34)c5ccccc25
CHEMBL1577128	COc1ccccc1C2CCN(CC2)c3cc(O)ccc3[N+](=O)[O-]
CHEMBL1438688	COc1ccc(CNc2ncnc3ccc(cc23)c4c(C)onc4C)c(OC)c1
CHEMBL1986666	OC(=O)c1ccccc1Nc2ncnc(Nc3ccc4cn[nH]c4c3)n2
CHEMBL1528581	Cc1ccnc(Nc2nc(cs2)c3ccc(O)c(O)c3)c1
CHEMBL1539924	[O-][N+](=O)c1cccc(\C=C\2/SC(=NC2=O)Nc3ccccc3Cl)c1
ZINC00060439	COc1cccc(c1)Nc2nc(cs2)c3ccc(cc3)Cl
CHEMBL1431585	O=C1Oc2ccc3ccccc3c2C(=C1)CN4CCC5(CC4)OCCO5
CHEMBL1968459	CCCCNc1cc(ncn1)c2c[nH]c3ncccc23
CHEMBL1975534	NCC(O)C(O)Cn1cc(I)c2c(N)ncnc12
CHEMBL1724489	Cc1oc(CNc2ncnc3ccc(cc23)c4oc(cc4)C(=O)O)cc1
CHEMBL1972339	Cc1n[nH]c2ccc(cc12)c3nnn(Cc4ccccc4)c3c5ccc(F)cc5
CHEMBL939	COc1cc2ncnc(Nc3ccc(F)c(Cl)c3)c2cc1OCCCN4CCOCC4
CHEMBL1473834	CS(=O)(=O)Nc1cccc(c1)c2ccc3ncnc(NC4CC4)c3c2
CHEMBL1358796	C(Nc1ncnc2ccc(cc12)c3ccc4OCOc4c3)c5ccccc5
CHEMBL1734631	Oc1ccc(cc1)c2cnc3ncnc(O)c3n2
CHEMBL1972840	NC(COc1cncc(c1)c2cc3cnccc3s2)Cc4c[nH]c5ccccc45
CHEMBL243088	OC(=O)c1ccccc1Nc2ccnc(Nc3cccc(O)c3)n2
CHEMBL392765	Oc1ccc(NC(=O)c2ccc3c(n[nH]c3c2)c4nc5ccccc5[nH]4)cc1
CHEMBL1983945	NC(Cc1c[nH]c2ccccc12)C(=O)Nc3cncc(C=Cc4ccncc4)c3
CHEMBL1715249	CN(CC1CCCCC1)c2ncnc3ccc(cc23)c4ccc5OCOc5c4
CHEMBL1978166	Cc1cccc(NC(=O)Nc2ccc(cc2)c3csc4c(cnc(N)c34)C#CCCCCCCCCN)c1
CHEMBL1978167	Cn1cc(c2cc3nc(Br)cnc3[nH]2)c4ccccc14
CHEMBL1975647	Fc1cccc2c(NC(=O)Nc3cnccn3)ccnc12
CHEMBL1549926	Fc1ccccc1N=C(S)Nc2cccc3cnccc23
CHEMBL1993904	NC(=O)c1cc2c(cnc(N)c2s1)c3ccc(Nc4oc5ccccc5n4)cc3
CHEMBL1596228	Clc1ccccc1c2nn3c(Cn4cnc5ccccc45)nnc3s2
CHEMBL1567472	CN1CCN(CC1)c2nc(nc3ccccc23)c4ccc5OCOc5c4
CHEMBL1540329	OC(=O)c1[nH]c2ccc(F)cc2c1NC(=O)c3cccc(c3)C(F)(F)F
CHEMBL3190926	Cc1ccc(cc1)N2CN=C3S\C(=C/c4ccccn4)\C(=O)N3C2
CHEMBL3099862	COc1cc(cc(OC)c1OC)C(=O)c2cc3cc(N)cc(OC)c3s2
CHEMBL1882747	OC(=O)\C(=C\c1ccc(Cl)c(c1)[N+](=O)[O-])\c2ccc(s2)S(=O)(=O)N3CCCCC3
CHEMBL1081312	Nc1ncnc2c1c(nn2C3CCCC3)c4cnc5[nH]ccc5c4
CHEMBL1964777	NC(=O)c1cc2c(Oc3cccc(F)c3)cncc2s1
CHEMBL31	COc1c(N2CCNC(C)C2)c(F)cc3C(=O)C(=CN(C4CC4)c13)C(=O)O
CHEMBL2010872	CC(C)Cn1c2ccc(Nc3ncccn3)cc2c4c5CNC(=O)c5c6c(CCc7nn(C)cc67)c14
CHEMBL1529610	COc1ccc(CC(=O)Nc2nc3ccc(F)cc3s2)cc1S(=O)(=O)N4CCOCC4
CHEMBL1429471	OCCCNc1nc(c2CCCCc2c1C#N)c3occc3
CHEMBL1965131	Cc1ccc(cc1)C(=O)Nc2c(sc3ccc(Cl)c(Cl)c23)C(=O)N
CHEMBL1992723	c1ccc(cc1)c2cccc3nccn23
CHEMBL1989805	NC(=O)C1=C2SC(=Cc3occc3)C(=O)N2C(=C(C#N)C1c4occc4)N
CHEMBL3355124	C[C@@H]1CN(C)CC[C@@H]1c2cc3N4[C@H](C)C(=O)NN=C4COc3cc2c5ccccc5F
CHEMBL1611496	COc1ccc2[nH]cc(CCNc3ccnc(n3)c4ccc(cc4)N(C)C)c2c1
CHEMBL1334239	CSc1cccc(NC(=O)c2c(Cl)cnn2C)c1
CHEMBL1993634	CC(C)(C)c1cc(NC(=O)Nc2cccc3ccccc23)n(n1)c4cccc(c4)C(=O)N(CCN)CCO
CHEMBL1547788	C(Sc1oc(nn1)c2ccncc2)c3cccc4ccccc34
CHEMBL566900	C(Nc1ncnc2ccc(cc12)c3ccc4OCOc4c3)c5cocc5
CHEMBL1983309	COc1ccc(C(=O)Nc2nc3ccc(Cl)cc3s2)c(OC)c1
CHEMBL1357067	Cc1cnc(CNc2cc(ncn2)c3ccc4OCOc4c3)cn1
CHEMBL1457077	CC(C)S(=O)(=O)C1=NSC2=NC(=O)\C(=C/c3oc(cc3)c4cccc(c4)C(=O)O)\C(=N)N12
CHEMBL223460	CS(=O)(=O)Nc1cc2OCCCCCOc3nc(NC(=O)Nc2cc1Cl)cnc3C#N
CHEMBL1357157	COc1ccccc1CCN2C(=O)C=Nc3cncnc23
CHEMBL1568086	COc1ccc2[nH]cc(CCNc3cc(ncn3)c4ccccc4Cl)c2c1
CHEMBL1562172	CCOc1ccccc1N=C(S)Nc2ccc3c[nH]nc3c2
CHEMBL1982541	COc1ccc(OC)c(CNC(=O)c2cc(N)c(C#N)c(OC(C)C)n2)c1
CHEMBL1968070	NC(=O)c1cccc2NC(=O)c3cc(Cl)nnc3Nc12
CHEMBL1902528	C(Nc1nccc(n1)c2ccc3[nH]ncc3c2)c4cccnc4
CHEMBL1992342	CCCS(=O)(=O)Nc1ccc(cc1)c2ccc3[nH]nc(N)c3c2
CHEMBL1479792	COc1ccccc1c2cc(ncn2)N(C)Cc3occc3
CHEMBL1434006	CS(=O)(=O)Nc1cccc(c1)c2cc(NCc3cccs3)ncn2
CHEMBL1968850	Clc1cc2C(=O)Nc3ccccc3Nc2nn1
CHEMBL612054	Oc1cccc2c3ccnc(C4=C[C@@]5(O)CC\C=C/CCCCN6CC[C@@H]4[C@]7(CC8\C=C/CCCCN8[C@@H]57)C6)c3[nH]c12
CHEMBL595	CCc1ccc(CCOc2ccc(CC3SC(=O)NC3=O)cc2)nc1
CHEMBL1712576	Cn1cc2ccc(cc2n1)c3ccc4ncnc(NCc5cccs5)c4c3
CHEMBL526133	O=C1NC(=CC(=N1)c2ccc3[nH]ncc3c2)c4ccccc4
CHEMBL3198769	COc1ccc(N=C(\C(=O)N)/C2=NC(C)(C)Cc3ccccc23)cc1
CHEMBL1486585	Cc1ccc2nc(NC(=O)CCCC(=O)O)sc2c1
CHEMBL1984788	NC(=O)c1cc(Cl)cc2[nH]c(nc12)c3ccc(cc3F)C4CCCNC4
CHEMBL1988370	Nc1ncnc2c1c(cn2C3CC(CN4CCCC4)C3)c5cccc(OCc6ccccc6)c5
CHEMBL1365439	Cc1ccc2nc(NC(=O)CN3CCOCC3)sc2c1
CHEMBL1612677	CN(Cc1sccc1C)c2ncnc3ccc(cc23)c4cocc4
CHEMBL1564636	Cc1noc(NS(=O)(=O)c2ccc(NC(=O)c3oc4ccc(Cl)cc4c3C)cc2)c1C
CHEMBL2006450	CCCCC(=O)Nc1cc(cc(Cl)n1)c2c[nH]c3ncccc23
CHEMBL1526851	Oc1ccc(cc1)c2nc(cs2)c3ccc(O)c(O)c3
CHEMBL2006456	CC(C)CNC1CCC(CC1)Nc2nc(Cl)cc(n2)c3c[nH]c4ncccc34
CHEMBL2002992	CC(N)C1CCC(CC1)C(=O)Nc2ccnc3[nH]ccc23
CHEMBL1427273	[O-][N+](=O)c1ccc2sc(NC(=O)CN3CCOCC3)nc2c1
CHEMBL2006299	COc1cccc(CNC(=O)c2ccc(cc2)c3ccncc3)c1
CHEMBL3198945	OC(=O)c1cc(ccc1O)=C\C2=C(O)Oc3ccccc3C2=O
CHEMBL1492194	Cc1nc(NC(=O)c2ccccc2)sc1c3csc(NCc4occc4)n3
CHEMBL340921	Cc1cc(O)ccc1N2C=C(C(=O)N)C(=O)c3ccc(cc23)c4ccncc4
CHEMBL1729475	Clc1ccccc1OCC(=O)Nc2nc(cs2)c3ccncc3
CHEMBL1605479	Cc1oc(C)c(CNc2ncnc3ccc(cc23)c4ccc5OCOc5c4)c1
CHEMBL1405081	CCCCC1=CC(=O)Oc2cc(O)cc(O)c12
CHEMBL1992231	OC(=O)c1ccccc1Nc2ncnc(Nc3ccc(F)cc3)n2
CHEMBL1971943	Cc1c[nH]c2nccc(Oc3c(F)cc(Nc4cc(Cl)nc(N)n4)cc3F)c12
CHEMBL1494452	C1CC(CCN1)Nc2ncnc3ccc(cc23)c4cccnc4
CHEMBL1486470	Oc1ccc(\C=C/2\SC(=S)N(NC(=O)c3ccccc3Cl)C2=O)cc1[N+](=O)[O-]
CHEMBL316264	Fc1ccc(cc1)c2nc(c3ccc(F)cc3)c([nH]2)c4ccncc4
CHEMBL398951	N#Cc1ccc(cn1)c2n[nH]c3c2Cc4ccc(OCCCCN5CCOCC5)cc34
CHEMBL1999279	CC(C)(Nc1nccc(n1)c2c[nH]c3ncccc23)c4ccccc4
CHEMBL1231624	NC(=O)c1nnc(N[C@H]2CCCNC2)c3cc(sc13)c4ccc(Cl)cc4
CHEMBL1971017	NC(=O)c1cc2c(cncc2s1)c3cccc(F)c3
CHEMBL1513063	COc1ccccc1c2ccc3ncnc(N4CCNCC4)c3c2
CHEMBL235157	COc1cc2ncc3c(N)nc4c(C)c(N)ccc4c3c2cc1OC
CHEMBL1971785	CC1=C(C(=O)OC(=O)N1)c2ccccc2
CHEMBL1969301	CCCCn1c(NC(=O)c2cccc(c2)C#N)nc3cc(ccc13)N(C)C(=O)C4CCCCC4
CHEMBL1474633	Cc1cnc(CNc2ncncc2c3cccc(c3)C#N)cn1
CHEMBL213505	Nc1ncnc2onc(c3ccc(NC(=O)Nc4cccc(c4)C(F)(F)F)cc3)c12
CHEMBL1533853	CN(C)c1ccc(cc1)c2cncnc2Nc3ccc(F)cc3
CHEMBL571028	COC(=O)c1ccc2c3C(=O)NC(=O)c3c(CCO)cc2c1
CHEMBL1729339	CN(CCC1CCCO1)c2ncnc3ccc(cc23)c4ccc5OCOc5c4
CHEMBL1374748	Cn1nccc1C(=O)Nc2ccccc2C(=O)O
CHEMBL1991078	COc1ccc(cc1OC)C(=O)Nc2n[nH]c3ccc(cc23)c4cn(Cc5ccccc5)nn4
CHEMBL1408593	CN(Cc1occc1)c2ncnc3ccc(cc23)c4ccc5c(ccn5C)c4
CHEMBL1481058	Cl.CN(C)CCOC(=O)c1ccc2C(=O)c3ccccc3S(=O)(=O)c2c1
CHEMBL1540957	CN1C(=O)c2cc(C(=O)NCC3CCCO3)n(C)c2c4ccccc14
CHEMBL1540954	Nc1nc2cc(ccc2[nH]1)[N+](=O)[O-]
CHEMBL1994555	CCc1c([nH]c2nccnc12)c3ccc(cc3)C(=O)C
CHEMBL571027	Cc1cc2ccccc2c3C(=O)NC(=O)c13
CHEMBL1304316	OC1=CC(=O)N(C(=N1)SCC(=O)Nc2ccc(Br)cn2)c3ccccc3
CHEMBL1341362	OCCSc1nc(nc2ccccc12)c3cccnc3
CHEMBL1578574	CC1(C)NC(=O)N(CCOc2cccc(Cl)c2Cl)C1=O
CHEMBL3195235	Fc1ccc(\C=N\n2c(S)nnc2c3cccs3)cc1
CHEMBL560585	Cn1cc(C2=C(C(=O)NC2=O)c3nn(CCCO)c4ncccc34)c5ccccc15
CHEMBL1710587	C[C@@H](O)c1oc(cc1)c2ccc3ncnc(NCc4oc(C)cc4)c3c2
CHEMBL1612487	COc1ccc(\C=C\2/CCOC2=O)cc1
CHEMBL1592376	COc1ccc2[nH]cc(CCNc3cc(ncn3)c4ccc(cc4)C(=O)N(C)C)c2c1
CHEMBL2006674	CCc1cnn2c(NCc3ccc[n+]([O-])c3)cc(nc12)N4CCCCC4CCO
CHEMBL1371912	COCCNC(=O)\C(=C\1/N=C(N)c2ccccc12)\C#N
CHEMBL1471978	CCOC(=O)\C(=C/c1ccc(O)c(OC)c1)\C#N
CHEMBL1964382	CC(C)(c1cc(Br)c(O)c(I)c1)c2cc(Br)c(O)c(I)c2
CHEMBL1341388	COc1cc(C=C2C(=O)c3ccccc3C2=O)ccc1O
CHEMBL1997924	C(Nc1nc(Nc2cc([nH]n2)C3CC3)c4sccc4n1)c5ccccc5
CHEMBL1967544	CN(C)c1cccc2c(cccc12)S(=O)(=O)N(CCN)c3cncc(c3)c4ccc5cnccc5c4
CHEMBL1329116	C(Nc1ncnc2cc(ccc12)c3ccc4OCOc4c3)c5cccs5
CHEMBL1700288	COC(=O)c1ccc(CSc2oc(nn2)c3ccncc3)cc1
CHEMBL1800452	CC(C)c1cc(nc(N)n1)c2cc(ccc2O)N3C[C@H](O)[C@@H](O)C3
CHEMBL429023	COc1cc2OC[C@H]3Oc4c5C[C@@H](Oc5ccc4C(=O)[C@H]3c2cc1OC)C(=C)C
CHEMBL1390286	CSc1nc(NCC(C)O)c2c3CCN(C)Cc3sc2n1
CHEMBL1418420	COc1ccc2[nH]cc(CCNc3cc(ncn3)c4cccc(c4)C#N)c2c1
CHEMBL1732636	NCCCCNc1ncnc2ccc(cc12)c3ccc4OCOc4c3
ZINC00057672	COc1ccc(cc1OC)c2cc(=O)c3ccccc3o2
CHEMBL1988141	CCC(=O)Nc1ccc(C(=O)N2CCNCC2)c(O)c1
CHEMBL1991674	OC1CCC(CC1)Nc2cc(Cl)nc(n2)c3c[nH]c4ncccc34
CHEMBL1991678	Cc1nccn2c(c3ccnc(NCC(C)(C)CO)n3)c(nc12)c4ccc(F)cc4F
CHEMBL1410991	Oc1ccc(Nc2nc(nc3ccccc23)c4ccccc4)cc1
CHEMBL1394673	C(CNc1ncnc2ccc(cc12)c3ccc4OCOc4c3)CN5CCOCC5
CHEMBL1554567	COCCNc1cc(ncn1)c2ccccc2C
CHEMBL1973893	CCCS(=O)(=O)Nc1ccc(cc1)c2ccc3[nH]nc(NC(=O)C)c3c2
CHEMBL2005509	CNC(=O)NC1CCC(CC1)Nc2nc(Cl)cc(n2)c3c[nH]c4ncccc34
CHEMBL1985129	Cc1cc(O)nc2[nH]nc(c3cccc(c3)c4cccc(c4)C#N)c12
CHEMBL2003952	CC(C)(O)C1=C(N)C(=O)NN=C1c2ccccc2
CHEMBL1965169	Cc1ccc(cc1)c2cc3nc(Br)cnc3[nH]2
CHEMBL1870066	CN1C(=O)N(C)c2[nH]c(C=Cc3ccc4OCOc4c3)nc2C1=O
CHEMBL1592223	CN(Cc1oc(C)cc1)c2ncnc3ccc(cc23)c4ccc5OCOc5c4
ZINC00066529	c1ccc(cc1)c2csc3c2c4nncn4cn3
CHEMBL1985654	COCCN(CCOC)c1cc(cc(Cl)n1)c2c[nH]c3ncccc23
CHEMBL558335	Nc1ncnc2c1ncn2[C@@H]3O[C@H](COP(=O)(O)OP(=O)(O)OP(=O)(O)Nc4ccc(cc4)N=[N+]=[N-])[C@@H](O)[C@H]3O
CHEMBL1551515	CN(C)C(=O)c1ccc(cc1)c2ccc3ncnc(N(C)C)c3c2
CHEMBL1967302	NC(COc1cncc(c1)c2ccc3NC(=O)Cc3c2)Cc4c[nH]c5ccccc45
CHEMBL1574284	Clc1ccc(CC(=O)Nc2cccc3ncccc23)cc1Cl
ZINC00036618	CCOC(=O)c1c(n(c2c1cc(cc2)O)c3ccccc3)C
CHEMBL1540032	Oc1ccc(Cl)cc1C2=CC(=NCCN2)C(F)(F)C(F)F
CHEMBL2004637	CCN(CCN)C(=O)c1cccc(c1)n2nc(cc2NC(=O)Nc3cccc4ccccc34)C(C)(C)C
CHEMBL1973098	COc1cc(C=C2SC(=S)NC2=O)ccc1O
CHEMBL1728935	CN(Cc1oc(C)cc1)c2ncnc3ccc(cc23)c4ccc(CO)n4C
CHEMBL1529880	CN(Cc1occc1)c2ncnc3ccc(cc23)c4ccc5OCCOc5c4
CHEMBL1973808	Clc1ccc(cc1)C(=O)Nc2ccc3[nH]ncc3c2
CHEMBL1472955	CS(=O)(=O)Nc1cccc(c1)c2nc(Nc3ccncc3)c4ccccc4n2
CHEMBL1464228	Oc1ccc2C=C(C(=O)Nc3ccc(F)cc3)C(=N)Oc2c1
CHEMBL408019	Oc1cccc(c1)c2ccc3c(NC(=O)C4CC4)n[nH]c3n2
CHEMBL1870203	CC(=C)[C@@H](O)COc1c2C=CC(=O)Oc2cc3occc13
CHEMBL1870201	CC(=NO)c1ccc2c(c1)C(=NO)c3ccccc23
CHEMBL1706340	CN(CC1CCCO1)c2ncnc3ccc(cc23)c4ccc5OCOc5c4
CHEMBL1475079	CC(=O)NCCNc1ncnc2ccc(cc12)c3ccccc3C
CHEMBL491473	COc1cc2c(Oc3ccc4[nH]c(C)cc4c3F)ncnc2cc1OCCCN5CCCC5
CHEMBL1389125	CCSC1=N\C(=C/c2ccc(OC)cc2)\C(=O)N1
CHEMBL3355127	C[C@H]1CN(C)CC[C@H]1c2cc3N4[C@H](C)C(=O)NN=C4COc3cc2c5ccccc5F
CHEMBL1446001	OC(=O)\C=C\c1ccc2OCCOc2c1
CHEMBL171699	NC(=S)c1cn([C@@H]2O[C@H](CO)[C@@H](O)[C@H]2O)c3ncnc(N)c13
CHEMBL1870845	O=C\c1cn(nc1c2cccnc2)c3ccccc3
CHEMBL1999860	NC(=O)c1ccc(cc1)c2c[nH]c3nc(N)nc(NCc4c(F)cccc4F)c23
CHEMBL1373326	CN(Cc1occc1)c2ccnc(n2)c3cccc(c3)C#N
CHEMBL1568854	COc1ccccc1CNc2ccnc(n2)c3cccc(NS(=O)(=O)C)c3
CHEMBL1701009	C1CCN(CC1)c2ncnc3ccc(cc23)c4ccc5OCOc5c4
CHEMBL1972142	O=C(NCc1ccccc1)c2cccc(c2)c3cnc4[nH]ccc4c3
CHEMBL1392536	Clc1ccc(s1)C(=O)Nc2cccc(c2)c3nn[nH]n3
CHEMBL1871132	Nc1nonc1n2nnc(C(=O)N=C\c3ccccc3Cl)c2CN4CCOCC4
CHEMBL1825138	CC(Oc1cc(cnc1N)c2cnn(c2)C3CCNCC3)c4c(Cl)ccc(F)c4Cl
CHEMBL1339209	COc1ccc2[nH]cc(CCNc3ccnc(n3)c4cocc4)c2c1
CHEMBL1979176	COc1ccc2c(NC(=O)Nc3cc(ccn3)C(F)(F)F)ccnc2c1
CHEMBL2003482	Clc1ccc(CC(=O)Nc2[nH]nc3CCCc23)cc1
CHEMBL303351	Clc1cccc(c1)n2nncc2c3ccncc3
CHEMBL551481	Nc1ncnc2c1ncn2[C@@H]3O[C@H](COP(=O)(O)OP(=O)(O)OP(=O)(O)NCCC#C)[C@@H](O)[C@H]3O
CHEMBL1330317	CN(Cc1occc1)c2ncnc3ccc(cc23)c4ccccc4Cl
CHEMBL1975490	NCCCOc1cc2C(=O)NCc2c(c1)c3ccc(Nc4oc5ccccc5n4)cc3
CHEMBL1442585	CCCC(=O)Nc1nc(cs1)c2ccc3OCCOc3c2
CHEMBL1535925	CCOC(=O)c1oc(cc1)c2ccc3ncnc(NCc4cccs4)c3c2
CHEMBL1430681	NC1=NC(=O)S/C/1=C\c2ccc(O)cc2
CHEMBL246970	NCC1CCC(CNc2nc(NCc3ccccc3Cl)ncc2[N+](=O)[O-])CC1
CHEMBL1473996	C(Nc1ccnc(n1)c2cccnc2)c3cccs3
CHEMBL1430688	CC(NC(=O)c1oc(CS(=O)(=O)c2ccccc2C)cc1)c3ccc4OCCOc4c3
CHEMBL1496209	CCc1ccc2nc(NC(=O)C3CSC4(C)CCC(=O)N34)sc2c1
CHEMBL1355318	OCc1oc(cc1)c2ccc3ncnc(NCc4ncc[nH]4)c3c2
CHEMBL565	CCOC(=O)C(C)(C)Oc1ccc(Cl)cc1
CHEMBL2002776	COc1ccccc1=C\2/Oc3cc(O)ccc3C=C2C(=O)N
CHEMBL1987815	NC(=O)c1cc(c2cccs2)n3nccc3n1
CHEMBL1309165	Oc1ccc(\C=C(\C#N)/c2nc3ccccc3[nH]2)cc1O
CHEMBL1318215	CN(Cc1sccc1C)c2ncnc3ccc(cc23)c4oc(nc4C)c5ccccc5
CHEMBL1312974	CN1c2ccc(C=O)c3c(C=O)ccc(N(C)C1(C)C)c23
CHEMBL1975815	Fc1ccc(cc1)C2CC3=C(C(=O)C2)C(=O)c4ccc(Cl)cc4N3
CHEMBL1986781	CC(=O)N1CCC(CC1)Nc2nccc(n2)c3c(nc4occn34)c5ccc(F)cc5
CHEMBL1976376	Nc1ncnc2c1c(cn2C3CCOC3)c4ccc(Oc5ccc(CO)cc5)cc4
CHEMBL1356652	o1ccc(c1)c2ccc3ncnc(c3c2)n4ccnc4
CHEMBL1983932	COc1ccc2c(NC(=O)Nc3cccc(Br)n3)ccnc2c1
CHEMBL1487428	O=C(Nc1ccccc1)Nc2nccs2
CHEMBL1987430	CCCc1ccc2nccc(NC(=O)Nc3cccc(n3)C(F)(F)F)c2c1
CHEMBL210887	OCCCn1c(NC(=O)c2cccc(c2)[N+](=O)[O-])nc3ccccc13
CHEMBL1979357	Cn1cc(C(CN)c2cncc(C=Cc3ccncc3)c2)c4ccccc14
CHEMBL1983157	CCCCNc1cc(cc2[nH]nc(N)c12)c3ccncc3
CHEMBL1591577	CN(Cc1cccs1)c2ncnc3ccc(cc23)c4ccc5OCOc5c4
CHEMBL1972454	CC(=O)n1ncc2cc(N)ccc12
CHEMBL1553185	COc1ccc2[nH]cc(CCNc3ncnc4ccc(cc34)c5ccccc5OC)c2c1
CHEMBL1471916	Fc1ccc(CSc2oc(nn2)c3ccncc3)cc1
CHEMBL601757	CN1N=C(C)N=C2C(=O)N(C)C(=O)N=C12
CHEMBL1992536	COc1ccc(CNC2=C(Nc3ccc4[nH]ncc4c3)C(=O)C2=O)cc1
CHEMBL3197032	Nc1ccc(cn1)c2cnc(N)c(n2)C(=O)c3cccnc3.OC(=O)C(F)(F)F
CHEMBL516075	COc1cccc(c1)c2ccc3ncnc(NCc4ccccc4)c3c2
CHEMBL1301925	Cc1cc(ccc1O)c2onc3ccc(Cl)cc23
CHEMBL1358567	COc1ccc2ncnc(NCc3cccs3)c2c1c4ccc5OCOc5c4
CHEMBL1301928	Cl.Cc1ccc(cc1)c2csc3ncnc(Nc4ccc(cc4)C(=O)O)c23
CHEMBL1975256	Nc1nonc1n2nnc(C(=O)NN=Cc3cccs3)c2c4cccs4
CHEMBL3355137	C[C@H]1CN(C)CC[C@H]1c2cc3N4[C@H](C)C(=O)NN=C4COc3cc2c5ccc(C)cc5F
CHEMBL463783	COc1ccc2nc3cc(Cl)ccc3c(Nc4ccc(O)c(CN5CCN(C)CC5)c4)c2c1
CHEMBL570112	COC(=O)c1ccc2c3C(=O)NC(=O)c3c(CC(C)C)cc2c1
CHEMBL3355138	COc1ccc(c(F)c1)c2cc3OCC4=NNC(=O)[C@@H](C)N4c3cc2[C@@H]5CCN(C)C[C@@H]5C
CHEMBL1603418	Fc1ccc(Nc2ncnc3ccc(cc23)c4cocc4)cc1
CHEMBL1682346	Nc1n[nH]c2ccc(cc12)c3cn(Cc4ccccc4)nn3
CHEMBL1704854	Cc1csc(CNc2ncnc3ccc(cc23)c4oc(CO)cc4)n1
CHEMBL1501743	OC(=O)c1cccc(c1)c2oc(\C=C\3/C(=N)N4C(=NC3=O)SC=C4c5ccccc5)cc2
CHEMBL1971227	ON(C=O)C(CS(=O)(=O)c1ccc(cc1)c2ccc(cc2)C(F)(F)F)c3ccc(O)cc3
ZINC00045907	CC[C@@H](C)C(=O)Nc1nc2ccc(cc2s1)C
CHEMBL2005936	CCCC(=O)Nc1n[nH]c2ccc(cc12)c3nnn(Cc4ccccc4)c3c5ccccc5
CHEMBL2002165	CC(O)Cn1cc(cn1)c2cnc(N)c3c(csc23)c4ccc(NC(=O)Nc5cccc(F)c5)cc4
CHEMBL1492211	COc1cc(\C=C\2/SC(=S)N(NC(=O)c3cccc(O)c3)C2=O)ccc1O
CHEMBL1489182	C(Nc1ncnc2ccc(cc12)c3cccnc3)c4ccccc4
CHEMBL565612	CN1CCN(CC1)c2nc(C3=C(C(=O)NC3=O)c4c[nH]c5ccccc45)c6ccccc6n2
CHEMBL1535706	Cc1noc(NS(=O)(=O)c2ccc(NC(=O)c3oc4ccc(F)cc4c3C)cc2)c1C
CHEMBL1242373	Cc1cccc(NC(=O)Nc2ccc3c(CCc4sc5ncnc(N)c5c34)c2)c1
CHEMBL1553902	COc1cccc(c1)c2nc(NCCN3CCOCC3)c4ccccc4n2
CHEMBL1994830	Nc1oc(nn1)c2cc3c(Oc4ccc(Cl)cc4)cncc3s2
CHEMBL1967719	Brc1ccc(C=CC(=O)Nc2cccc3cnccc23)cc1
CHEMBL55814	Oc1ccc2C(=O)c3ccccc3C(=O)c2c1O
CHEMBL422897	CN1CCC(C(O)C1)c2c(O)cc(O)c3C(=O)C=C(Oc23)c4ccccc4Cl
CHEMBL1595610	Cc1cccc(N2C(=O)c3ccccc3n4c(S)nnc24)c1C
ZINC00063240	COc1ccc(c(c1)OC)/C=C/2C(=O)N=C(S2)N3CCCCC3
ZINC00029045	CCCC(=O)Nc1cccc(c1)NC(=O)c2cc3ccccc3o2
CHEMBL1899055	COc1ccc(OC)c(c1)C2=Nn3c(SC2)nnc3c4ccncc4
CHEMBL1715786	CCNC(=O)c1oc(cc1)c2ccc3ncnc(NCc4nc(C)cs4)c3c2
ZINC00035089	CC(C)(C)c1c2c([nH]n1)OC(=C([C@H]2c3ccccc3)C#N)N
CHEMBL1996543	NC(COc1cncc(c1)c2ccc(F)cc2)Cc3c[nH]c4ccccc34
CHEMBL1451725	NC1=C(C#N)C(c2ccsc2)c3c(O1)ccc4ccc(O)cc34
CHEMBL377408	CCOc1nc(cc(N)c1C#N)C(=O)NCc2ccccc2S(=O)(=O)N
CHEMBL1997822	Cc1cc2cc(ccc2[nH]1)c3csc4c(cnc(N)c34)c5cccc(c5)S(=O)(=O)C
ZINC00037804	Cc1nc2ccccc2c(n1)SCCC(=O)[O-]
CHEMBL1230122	CN1C(=O)C(=Cc2cnc(NC3CCOCC3)nc12)Oc4ccc(F)cc4F
CHEMBL1163377	CN1CCN(CC1)C2=C(Cl)C(=O)c3ccccc3C2=O
CHEMBL1495150	Cc1onc(C)c1c2nc(NC3CCNCC3)c4ccccc4n2
CHEMBL571486	COc1cc2c(C)cc3C(=O)NC(=O)c3c2cc1OC
CHEMBL1991846	NC(COc1cncc(C=Cc2ccncc2)c1)Cc3ccccc3
CHEMBL1415374	COc1ccc(c(O)c1)c2[nH]ncc2c3ccc4OCCOc4c3
CHEMBL1965437	CC(C)(C)c1ccc2nc([nH]c2c1)c3n[nH]c4ccc(Br)cc34
CHEMBL1334203	Cc1occc1C(=O)Nc2ccccc2C(=O)O
CHEMBL1974254	CCOc1ccc(NC(=O)Nc2ccc(cc2)c3csc4c(cnc(N)c34)c5cnn(C)c5)cc1
CHEMBL1325292	Cc1c(oc2c1ccc3ccccc23)C(=O)O
CHEMBL1971951	NC(=O)c1ccc(cc1N2CCCCC2)c3ccnc(N)n3
CHEMBL375378	CCOP(=O)(OCC)OCC(C[C@H]1O[C@@H]2O[C@@]3(C)CC[C@H]4[C@H](C)CC[C@@H]([C@H]1C)[C@@]24OO3)C[C@H]5O[C@@H]6O[C@@]7(C)CC[C@H]8[C@H](C)CC[C@@H]([C@H]5C)[C@@]68OO7
CHEMBL185569	Cc1cccc(NC(=O)Nc2ccc(cc2)c3cccc4C(=O)NCc34)c1
CHEMBL1829842	CCCc1ccc(cc1)C(CC(=O)O)Cc2nc3cc(I)ccc3[nH]2
CHEMBL1565112	C=CCSC1=NC(=O)\C(=C\c2cccs2)\S1
CHEMBL1436682	COCCNc1ncnc2ccc(cc12)c3cccnc3
CHEMBL102714	Cn1cc(C2=C(C(=O)NC2=O)c3ccc(Cl)cc3Cl)c4ccccc14
CHEMBL2007002	COc1cc(ccc1O)c2ccc3[nH]nc(C(=O)Nc4ccccc4)c3c2
CHEMBL1991285	Cc1cc(OCC2CCC(C2)C(=O)O)c(NC(=O)Nc3cnc(cn3)C#N)cc1Cl
CHEMBL1356324	CSc1ccc(\C=C(/C(=O)O)\c2ccc(s2)S(=O)(=O)N3CCCC3)cc1
CHEMBL1570616	COc1ccc(\C=C\C(=O)Nc2cccc(c2)C(=O)C)cc1
CHEMBL1983449	Cc1ccc(CNC2=C(Nc3ccncc3)C(=O)C2=O)cc1C
CHEMBL1992732	CCOc1ccccc1C=NNC(=O)c2nnn(c2N3CCCC3)c4nonc4N
CHEMBL1971556	Fc1ccc(Nc2ncnc(Nc3ccc4[nH]ncc4c3)n2)cc1
CHEMBL223257	OCC(O)COc1cc2OCCCCCOc3nc(NC(=O)Nc2cc1Cl)cnc3C#N
CHEMBL1966040	FC(F)(F)c1cccc(CNc2cc(ncn2)c3c[nH]c4ncccc34)c1
CHEMBL1423452	Oc1nc(cc(c1C#N)C(F)(F)F)c2cccc(Cl)c2
CHEMBL1736297	COc1cc(cc(OC)c1OC)c2ccc3ncnc(NCc4oc(C)cc4)c3c2
CHEMBL1727903	Cc1ccc2NCCC(=C(C#N)C#N)c2c1
CHEMBL1314875	Cc1cccc(c1)c2ccc3ncnc(NCc4cccc(F)c4)c3c2
CHEMBL1944698	CN1C\C=C\CCOc2cccc(c2)c3ccnc(Nc4cccc(C1)c4)n3
CHEMBL1490620	CN1C(=O)c2cc(C(=O)NCCN3CCc4ccccc4C3)n(C)c2c5ccccc15
CHEMBL1991063	Cc1n[nH]c2ccc(cc12)c3cncc(OCC(N)Cc4ccc(Cl)c(Cl)c4)c3
CHEMBL571033	COC(=O)c1ccc2c3C(=O)NC(=O)c3c(CC(C)O)cc2c1
CHEMBL1460201	NC(=O)COc1ccc2c(C#N)c3ccccn3c2c1
CHEMBL1395649	NCCCNc1ncnc2ccc(cc12)c3ccc4OCOc4c3
CHEMBL1469441	OC(=O)c1[nH]c2ccc(Br)cc2c1CCN3C(=O)c4cccc(c4C3=O)[N+](=O)[O-]
CHEMBL1531682	CN(Cc1csc(C)n1)c2ncnc3cc(ccc23)c4ccc5OCOc5c4
CHEMBL1989569	CN(C)CCOc1cccc(c1)c2nc3c(cccc3[nH]2)C(=O)N
CHEMBL233929	OC[C@H]1O[C@@H](Oc2cc(O)c3C(=O)C=C(Oc3c2)c4ccc(O)c(O)c4)[C@H](O)[C@@H](O)[C@@H]1O
CHEMBL1971172	CC(C)(CNc1cc(cc(Cl)n1)c2c[nH]c3ncccc23)CNS(=O)(=O)C
CHEMBL1460413	CC1(C)C2CCC1(C)C(C2)OC(=O)c3ccc(O)cc3
CHEMBL1513121	COc1ccccc1c2ccc3ncnc(NCCN4CCOCC4)c3c2
CHEMBL1320469	Clc1ccccc1c2nc(Nc3ccncc3)c4ccccc4n2
CHEMBL1518767	Oc1ccc(\C=C/2\SC(=O)NC2=O)c(O)c1
CHEMBL1467011	COC(=O)c1oc(CSc2ccc3nnc(c4ccc(F)cc4)n3n2)cc1
CHEMBL1727014	ON=C1c2ccccc2c3ccc(O)cc13
CHEMBL507188	NC1=NC(=O)\C(=C\2/CCNC(=O)c3[nH]c4c(Br)csc4c23)1
CHEMBL1334123	Oc1ccc(cc1O)c2csc(n2)c3cccnc3
CHEMBL3087432	CNc1nc(C)c(s1)c2nc(Nc3cccc(c3)C(=O)NC4CCN(C)CC4)ncc2C#N
CHEMBL1570352	COc1ccc(cc1)N2C(=O)C=Nc3cnc(nc23)N4CCOCC4
CHEMBL1589101	COc1ccc2nc3c(O)n(N)c(C)nc3c2c1
CHEMBL1988437	CNC(=O)c1ccccc1Sc2ccc3c(C=Cc4ccccn4)n[nH]c3c2
CHEMBL1380050	c1ccc(cc1)c2ncc3ccccn23
CHEMBL1568626	Fc1cccc(Nc2nc(nc3ccccc23)c4ccncc4)c1
CHEMBL576113	CCN(CC)CCNc1ccc(O)c2ccccc12
CHEMBL1988153	Cc1oc(nn1)c2cc3c(Oc4ccc(cc4)C(F)(F)F)cncc3s2
CHEMBL1355644	C(Nc1ncnc2ccc(cc12)c3cccnc3)c4cccnc4
CHEMBL1703897	CC(=O)N1CCN(CC1)c2ccnc3cc(Cl)ccc23
CHEMBL1552277	Cc1cnc(CNc2ncnc3ccc(cc23)c4ccc5OCOc5c4)cn1
CHEMBL1593725	CCN(Cc1sccc1C)c2ncnc3ccc(cc23)c4ccc5OCOc5c4
CHEMBL1573555	COc1cccc(Nc2ncc3N=C(C)C(=O)N(C4CC4)c3n2)c1
CHEMBL1997846	Clc1cc(NC2CCCCC2)nc(n1)c3c[nH]c4ncccc34
CHEMBL1992937	Cc1ccc(Nc2nc3ccc(cc3[nH]2)[N+](=O)[O-])nc1
CHEMBL1578108	COc1ccccc1CC(=O)Nc2ccc3[nH]ncc3c2
CHEMBL2006715	Fc1cccc(F)c1C(=O)Nc2cccc(c2)c3nc4sccn4c3c5ccnc(Nc6cccc(c6)N7CCCC7=O)n5
CHEMBL1990821	Cc1cc(C)c(C)c(OCCCc2c([nH]c3c(cccc23)c4ccccc4C)C(=O)O)c1
CHEMBL1341040	Clc1cccc(NC(=O)Nc2ccnc(n2)c3cccnc3)c1
CHEMBL2005718	CS(=O)(=O)NCCNc1cc(cc(Cl)n1)c2c[nH]c3ncccc23
CHEMBL1980163	C(Oc1ccc(Nc2ncnc3ccccc23)cc1)c4ccccc4
CHEMBL1980161	Nc1n[nH]c2c(Cl)cccc12
CHEMBL1997623	Nc1n[nH]c2cc(ccc12)c3ccc(NC(=O)Nc4cccc(c4)C(F)(F)F)cc3
CHEMBL1980167	CN(C)c1ccc(cc1)c2cc(nc(NS(=O)(=O)c3ccc(N)cc3)n2)c4ccc(cc4)[N+](=O)[O-]
CHEMBL1407035	COc1cccc(Nc2ncc3N=CC(=O)N(CCc4ccccc4)c3n2)c1
CHEMBL1235213	CCOc1ccc(Nc2c(C)c(N[C@H]3CCCNC3)nc4ccnn24)cc1
CHEMBL1564983	NC1=NC(=O)\C(=C/c2oc(cc2)c3ccc(Cl)cc3)\S1
CHEMBL1881824	Fc1ccc(C=C2SC(=S)NC2=O)cc1
CHEMBL2403108	CC(C)Oc1cc(C2CCNCC2)c(C)cc1Nc3ncc(Cl)c(Nc4ccccc4S(=O)(=O)C(C)C)n3
CHEMBL1317712	COc1ccccc1CNc2cc(ncn2)c3ccc(cc3)C(=O)N(C)C
CHEMBL1980497	CN(c1ccccc1c2ccc3C(=O)Nc4ccccc4Nc3c2)S(=O)(=O)C
CHEMBL1981782	Clc1ccc(CNC(=O)Nc2ccc3[nH]ncc3c2)cc1Cl
CHEMBL1164265	CN1CCN(CC1)c2ccc(cn2)c3cnc4NCCN(Cc5c(F)ccc(F)c5Cl)c4c3
CHEMBL1555014	CN(C)c1ccc(cc1)c2cc(Nc3ccc(F)cc3)ncn2
CHEMBL397819	Nc1nc2Oc3cc(O)c(O)cc3Cc2c(N)c1C#N.OC(=O)C(F)(F)F
CHEMBL1478761	CN(C)c1ccc(cc1)c2ccc3ncnc(N(C)Cc4occc4)c3c2
CHEMBL2385548	O=C1N(Cc2ccccc2c3cncnc3)c4ccc(cc4Cc5cc(oc15)c6ccc(cc6)C#N)N7CCNCC7
CHEMBL1980540	FC(F)(F)c1cccc(NC(=O)Nc2ccnc3c(Cl)cccc23)n1
CHEMBL1987910	Nc1nccc2scc(c3ccc(NC(=O)Nc4ccccc4C(F)(F)F)cc3)c12
CHEMBL1977346	Ic1cc2C(=O)Nc3ccccc3Nc2nn1
CHEMBL1315802	COc1ccc(cc1)N2C(=O)C=Nc3cnc(OC)nc23
CHEMBL2003768	COc1ccc(CNC2=C(Nc3ccncc3)C(=O)C2=O)c(OC)c1
CHEMBL1591956	Clc1ccccc1c2nc(NCc3cccnc3)c4ccccc4n2
CHEMBL243664	COc1ccc(cc1)C2=CC(=O)c3c(O)cc(O)cc3O2
CHEMBL168	CC1(C)CC[C@@]2(CC[C@]3(C)C(=CC[C@@H]4[C@@]5(C)CC[C@H](O)C(C)(C)[C@@H]5CC[C@@]34C)[C@@H]2C1)C(=O)O
CHEMBL1405981	Clc1ccccc1c2ccc3ncnc(NCc4cccs4)c3c2
CHEMBL1986263	CCN1C(=O)SC(=C1C)c2ccnc(Nc3cccc(OC)c3)n2
CHEMBL1410306	OC(=O)CSc1ncnc2scc(c3ccc(Br)cc3)c12
CHEMBL44657	COc1cc(cc(OC)c1O)[C@H]2[C@@H]3[C@H](COC3=O)[C@H](O[C@@H]4O[C@@H]5CO[C@@H](C)O[C@H]5[C@H](O)[C@H]4O)c6cc7OCOc7cc26
CHEMBL1392459	Cc1ccc(cc1Cl)c2nn[nH]n2
CHEMBL1329627	CCOC(=O)c1oc(cc1)c2ccc3ncnc(NCc4oc(C)cc4)c3c2
CHEMBL1985206	COCC#Cc1cccc2c1Cc3c(n[nH]c23)c4cccs4
CHEMBL1435032	C(Nc1cc(ncn1)c2cccnc2)c3ccccc3
CHEMBL1705397	CCN(C)c1ncnc2ccc(cc12)c3ccc4OCOc4c3
CHEMBL1551676	Cc1occc1c2ccc3ncnc(NCc4csc(C)n4)c3c2
CHEMBL1315373	CN(Cc1occc1)c2cc(ncn2)c3ccc4OCOc4c3
CHEMBL1730241	CC(O)c1oc(cc1)c2ccc3ncnc(NCc4nccs4)c3c2
CHEMBL1999811	Oc1ccc(C=NNC(=O)Nc2cccc3nsnc23)c(O)c1
CHEMBL1523240	[O-][N+](=O)C1=C(N2CCCCC2)c3ccccc3SC1=O
CHEMBL550275	Nc1ccc2cc(NCCc3ccccc3)cc(Nc4ncccn4)c2n1
CHEMBL1569869	CC(Nc1ncnc2ccc(cc12)c3ccc4OCOc4c3)c5occc5
CHEMBL1463659	CN1N=C(N=C2C(=O)N(C)C(=O)N=C12)c3ccccn3
CHEMBL269538	COc1ccc2c(c1)[nH]c3c(C)nccc23
CHEMBL1542140	CCC(C)C(=O)Nc1nc2ccc(OC)cc2s1
CHEMBL1982305	Cc1ccc(cc1)S(=O)(=O)=C\2/C=C(Nc3cccc(c3)C(=O)O)C(=O)c4ccccc24
CHEMBL1535931	CS(=O)(=O)Nc1cccc(c1)c2ccc3ncnc(N4CCNCC4)c3c2
CHEMBL1735819	CN(C)CCCNc1ncnc2ccc(cc12)c3ccc4OCOc4c3
CHEMBL1480880	COc1ccc2C(=O)C=C(Oc2c1OC)c3ccncc3
CHEMBL1508826	COc1ccc2cc3cc(oc3nc2c1)C(=O)NCCCN4CCOCC4
CHEMBL1479410	Sc1nc2ccccc2n3c(S)nnc13
CHEMBL2002702	Cc1cc(C)c(C=C2C(=O)Nc3ccccc23)[nH]1
CHEMBL1985681	OC1CCCc2nc(ccc12)C3C(=O)Nc4ccc(cc34)C#N
CHEMBL2005352	[O-][N+](=O)c1ccc2[nH]c(nc2c1)c3occc3
CHEMBL1523795	Cl.Cc1cc2c(Nc3cccc(O)c3)ncnc2s1
CHEMBL1335654	Clc1ccccc1c2ccc3ncnc(N4CCNCC4)c3c2
CHEMBL1589925	COc1ccccc1c2ccc3ncnc(N(C)Cc4occc4)c3c2
CHEMBL1473855	Cc1nc(CNc2ncnc3ccc(cc23)c4cocc4)cs1
CHEMBL1996155	CN1CCC1COc2cncc(CCc3ccncc3)c2
CHEMBL1983923	CN1CCN(CC1)c2cc(Nc3cc(C)[nH]n3)nc(C=Cc4ccccc4)n2
CHEMBL565759	Oc1ccc(\C=N2C(=S)NN=C2c3ccccc3)cc1
CHEMBL1315609	CN(Cc1occc1)c2ncnc3ccc(cc23)c4cccnc4
CHEMBL1395527	CN(C)C(=O)c1ccc(cc1)c2cc(Nc3ccccc3)ncn2
CHEMBL1591543	COc1ccccc1c2ccc3ncnc(NC4CC4)c3c2
CHEMBL1382299	COc1cc(\C=C/2\SC(=O)NC2=O)ccc1Oc3ccc(cc3[N+](=O)[O-])[N+](=O)[O-]
CHEMBL1982413	CN(Cc1cc(Cl)c(O)c2ncccc12)C3CCCCC3
CHEMBL3099840	O=C1NC(=O)C(=C1c2c[nH]c3ccccc23)c4nn(CCCN5CCOCC5)c6ncccc46
CHEMBL1089101	NC(=O)c1cccc2[nH]c(nc12)c3ccc(cc3F)C4CCCCN4
CHEMBL1342147	O=C(Nc1nc2ccccc2s1)C3=COCCO3
CHEMBL2003545	COC(=O)c1csc2C=CC(=O)Nc12
CHEMBL2022421	Br.C(CN1CCOCC1)=C/2\SN(C(=N2)c3ccccc3)c4ccccc4
CHEMBL490744	COc1ccccc1CNc2ncncc2c3ccc(cc3)C(=O)N(C)C
CHEMBL172350	COc1c(O)cc2OC(=CC(=O)c2c1O)c3ccc(O)c(O)c3
CHEMBL577331	COC(=O)c1ccc2c3C(=O)NC(=O)c3c(cc2c1)C(C)C
CHEMBL428814	COc1ccc(CNc2ncnc3ccc(cc23)c4cccc(OC)c4)c(OC)c1
CHEMBL10	C[S+]([O-])c1ccc(cc1)c2nc(c3ccc(F)cc3)c([nH]2)c4ccncc4
CHEMBL1564500	Clc1ccc2nc(NC(=O)C3CC3)sc2c1
CHEMBL2000934	CCc1ccc2nccc(NC(=O)Nc3cccc(n3)C(F)(F)F)c2c1
CHEMBL1983855	CNCCOc1cncc(c1)c2ccc3[nH]nc(C)c3c2
CHEMBL1965683	C1Cc2[nH]ncc2C1c3ccccc3
CHEMBL1988805	Nc1nc2ccc(cc2n1c3nccs3)C#N
CHEMBL1475689	COc1ccccc1CNc2cc(ncn2)c3c(C)onc3C
CHEMBL2002373	OCCCn1cnc(c2ccccc2)c1c3ccncc3
CHEMBL1314799	COc1cccc(c1)c2cc(NCc3ccc(OC)cc3OC)ncn2
CHEMBL2005899	CC(NC1=C(N(C(=O)C)c2ccncc2)C(=O)C1=O)C(C)(C)C
CHEMBL1571986	Cl.COc1ccc(cc1)c2csc(n2)N(CCCN3CCOCC3)C(=O)CCl
CHEMBL1890036	CC(=NNC(=O)c1nnn(c2nonc2N)c1c3ccccc3)c4occc4
CHEMBL1972258	NCCCOc1cncc(C=Cc2ccncc2)c1
CHEMBL1370417	FC(F)C1=CC(=O)c2ccc3ccccc3c2O1
CHEMBL1591140	COc1ccccc1c2cc(NCc3cccs3)ncn2
CHEMBL1334321	C(CN1CCOCC1)Nc2ncnc3ccc(cc23)c4cocc4
CHEMBL584500	COC(=O)c1ccc2c3C(=O)NC(=O)c3c(CC(C)OCc4ccccc4)cc2c1
CHEMBL1545694	O=C(CN1C(=O)CCC1=O)Nc2cccc3C(=O)NC(=O)c23
CHEMBL1969787	CN(C)c1ncnc2[nH]ncc12
CHEMBL1996390	OC(=O)c1cc2c(cncc2s1)c3ccccc3
CHEMBL165064	COC1=C(Oc2cc(O)cc(O)c2C1=O)c3ccc(O)cc3
CHEMBL3110144	Cc1nn(c2ccc(Cl)cc2Cl)c3c1c4C(=O)NC(=O)c4c5cccn35
CHEMBL1715794	CCCN(C)c1ncnc2ccc(cc12)c3ccc4OCOc4c3
ZINC00035090	CC(C)(C)c1c2c([nH]n1)OC(=C([C@@H]2c3ccccc3)C#N)N
CHEMBL1998253	CN(C)c1ccc(N)c2ccccc12
CHEMBL1992673	Clc1ccc2NC(=O)n3ncnc3c2c1
CHEMBL1903171	CN(C)Cc1c(nnn1c2nonc2N)C(=O)N=C\c3ccncc3
CHEMBL1967531	Nc1ncnc2scc(c3ccc(NC(=O)Nc4ccccc4)cc3)c12
CHEMBL1329823	Cc1onc(C)c1c2cc(NCc3cccnc3)ncn2
CHEMBL1965845	COc1cccc(c1)C(C)NC(=O)N2CCC(=CC2)c3c[nH]c4ncccc34
CHEMBL1995172	Brc1ccc2Cc3cn[nH]c3c2c1
CHEMBL1276446	O=C1Nc2ccc3ncsc3c2/C/1=C/Nc4ccc(cc4)S(=O)(=O)Nc5ccccn5
CHEMBL1876533	Cc1oc2ncnc(N)c2c1C
CHEMBL1682553	CC(C)Nc1c(nc2ncccn12)c3ccc4[nH]ncc4c3
CHEMBL1682552	C1CCC(CC1)Nc2c(nc3ncccn23)c4ccc5[nH]ncc5c4
CHEMBL1682554	CCCCNc1c(nc2ncccn12)c3ccc4[nH]ncc4c3
CHEMBL485053	CN1C(=N\C(=C/c2ccc3OCOc3c2)\C1=O)N
CHEMBL495068	COc1ccccc1CNc2ncnc3ccc(cc23)c4cccc(NS(=O)(=O)C)c4
CHEMBL3189492	OC(=O)c1ccc(\C=Nc2ccc(cn2)C(F)(F)F)cc1
CHEMBL1928483	Oc1ccc(\C=Nc2ccc(cn2)C(F)(F)F)c(O)c1
CHEMBL1992042	Fc1ccc(cc1)C(=O)Nc2cccc(c2)C3Nc4ccc5ccccc5c4C6C=CCC36
CHEMBL2203686	CCOC(C)(C)\C=C\1/OCC(O)C(=C1)C(=O)O
CHEMBL1994159	CC(=O)c1cccc(c1)c2ccc3nccn3n2
CHEMBL1995712	CN(C)CC(=O)NC1CCCC(C1)Nc2nc(Cl)cc(n2)c3c[nH]c4ncccc34
CHEMBL1999496	Cc1cccc(c1)C2(CC2C(=O)Nc3ccncc3)c4cccc(C)c4
CHEMBL1999718	FC(F)(F)c1ccc2c(NC(=O)Nc3ccc(cn3)C#N)ccnc2c1
CHEMBL380071	c1ccc2c(c[nH]c2c1)c3ccncc3
CHEMBL1996979	Fc1cccc(F)c1C(=O)Nc2cnc3[nH]cc(c4ccccc4)c3c2
CHEMBL1433941	Cc1cccc(c1)c2ccc3ncnc(NCc4cccs4)c3c2
CHEMBL560075	C[C@@H]1CNc2c(sc3ccc4nc(ccc4c23)c5cccnc5)C(=O)N1
CHEMBL1966816	Fc1cccc2c(NC(=O)Nc3cccc(n3)C(F)(F)F)ccnc12
CHEMBL2207940	[O-][N+](=O)c1ccccc1CN2C(=O)CC(Sc3ccccc23)c4ccccc4
CHEMBL1736597	COc1ccc(C=C2SC(=S)NC2=O)cc1
CHEMBL1731904	OC(=O)c1oc(cc1)c2ccc3ncnc(N4CCOCC4)c3c2
[truncated: 627 more rows]
