# Supplementary material for: Identification of Potential Kinase Inhibitors within the PI3K/AKT Pathway of Leishmania Species
Source: Biomolecules. 2021 Jul 16;11(7):1037. doi: 10.3390/biom11071037 (PMC8301987; doi:10.3390/biom11071037)
Supplement: Supplementary file 1 [file biomolecules-11-01037-s001.zip › Table_S9_Ochoa_et_al.xlsx]

## Sheet: Sheet1
Compound id - Zinc id	Vina score	Kinase model and Leishmania specie
ZINC00163277	-8.1	AKT_braziliensis
ZINC01027874	-8.1	AKT_braziliensis
ZINC01029505	-8.2	AKT_braziliensis
ZINC01035256	-8.1	AKT_braziliensis
ZINC01047649	-8.3	AKT_braziliensis
ZINC02141023	-8.5	AKT_braziliensis
ZINC02162580	-8.2	AKT_braziliensis
ZINC02814185	-8.6	AKT_braziliensis
ZINC03126348	-8.4	AKT_braziliensis
ZINC03128927	-9.4	AKT_braziliensis
ZINC03877681	-8.4	AKT_braziliensis
ZINC04322263	-8.2	AKT_braziliensis
ZINC04334862	-8.2	AKT_braziliensis
ZINC04369682	-8.1	AKT_braziliensis
ZINC08648645	-8.4	AKT_braziliensis
ZINC13464376	-8.4	AKT_braziliensis
ZINC33892798	-8.2	AKT_braziliensis
ZINC34254779	-8.9	AKT_braziliensis
ZINC39337333	-8.6	AKT_braziliensis
ZINC59593469	-8.4	AKT_braziliensis
ZINC00135232	-8.3	AKT_donovani
ZINC00161597	-8.4	AKT_donovani
ZINC00639646	-8.5	AKT_donovani
ZINC01032751	-8.5	AKT_donovani
ZINC01041505	-8.4	AKT_donovani
ZINC01042427	-8.4	AKT_donovani
ZINC01044968	-8.4	AKT_donovani
ZINC01047180	-8.5	AKT_donovani
ZINC02871054	-8.4	AKT_donovani
ZINC03126348	-9.2	AKT_donovani
ZINC08636578	-8.5	AKT_donovani
ZINC12340607	-9.1	AKT_donovani
ZINC12368443	-8.4	AKT_donovani
ZINC12369439	-8.6	AKT_donovani
ZINC13136445	-8.4	AKT_donovani
ZINC17836862	-9	AKT_donovani
ZINC19835187	-8.5	AKT_donovani
ZINC20223912	-8.4	AKT_donovani
ZINC20421259	-8.5	AKT_donovani
ZINC59593469	-9.1	AKT_donovani
ZINC00161597	-8.3	AKT_infantum
ZINC00639646	-8.5	AKT_infantum
ZINC01032751	-8.5	AKT_infantum
ZINC01032971	-8.3	AKT_infantum
ZINC01041505	-8.3	AKT_infantum
ZINC01042427	-8.5	AKT_infantum
ZINC01044968	-8.5	AKT_infantum
ZINC01047180	-8.5	AKT_infantum
ZINC01646307	-8.3	AKT_infantum
ZINC01868948	-9.3	AKT_infantum
ZINC02156774	-8.3	AKT_infantum
ZINC02871054	-8.4	AKT_infantum
ZINC03126348	-9.2	AKT_infantum
ZINC04335977	-8.4	AKT_infantum
ZINC08636578	-8.4	AKT_infantum
ZINC12340607	-9	AKT_infantum
ZINC12368443	-8.5	AKT_infantum
ZINC12369439	-8.5	AKT_infantum
ZINC19835187	-8.5	AKT_infantum
ZINC59593469	-9.1	AKT_infantum
ZINC00039381	-11.2	AKT_major
ZINC00106428	-10.8	AKT_major
ZINC00135463	-10.8	AKT_major
ZINC00159949	-10.7	AKT_major
ZINC00171439	-10.9	AKT_major
ZINC00174021	-10.6	AKT_major
ZINC00174100	-10.7	AKT_major
ZINC01034889	-10.7	AKT_major
ZINC01036216	-10.8	AKT_major
ZINC01040055	-10.9	AKT_major
ZINC01040103	-10.7	AKT_major
ZINC01042001	-10.7	AKT_major
ZINC01047520	-10.8	AKT_major
ZINC02158787	-10.8	AKT_major
ZINC03997778	-10.7	AKT_major
ZINC04382400	-11.5	AKT_major
ZINC08636565	-10.8	AKT_major
ZINC12340598	-10.7	AKT_major
ZINC12367578	-11.2	AKT_major
ZINC38192939	-10.8	AKT_major
ZINC00039381	-11.2	AKT_mexicana
ZINC00106428	-10.8	AKT_mexicana
ZINC00159949	-10.7	AKT_mexicana
ZINC00174021	-10.6	AKT_mexicana
ZINC00174100	-10.7	AKT_mexicana
ZINC01034889	-10.7	AKT_mexicana
ZINC01036216	-10.7	AKT_mexicana
ZINC01040055	-10.9	AKT_mexicana
ZINC01040103	-10.7	AKT_mexicana
ZINC01041230	-10.6	AKT_mexicana
ZINC01042001	-10.9	AKT_mexicana
ZINC01047520	-10.8	AKT_mexicana
ZINC01047868	-10.6	AKT_mexicana
ZINC02158787	-10.8	AKT_mexicana
ZINC03997778	-10.8	AKT_mexicana
ZINC04382400	-11.5	AKT_mexicana
ZINC08636565	-10.8	AKT_mexicana
ZINC12367578	-11.3	AKT_mexicana
ZINC12368919	-10.9	AKT_mexicana
ZINC38192939	-10.8	AKT_mexicana
ZINC01042004	-10.6	CDK_braziliensis
ZINC01042016	-10.8	CDK_braziliensis
ZINC02159369	-10.8	CDK_braziliensis
ZINC02160895	-10.7	CDK_braziliensis
ZINC03120013	-10.6	CDK_braziliensis
ZINC03120327	-10.8	CDK_braziliensis
ZINC03126348	-11.3	CDK_braziliensis
ZINC04334814	-10.9	CDK_braziliensis
ZINC08626519	-10.6	CDK_braziliensis
ZINC08626626	-10.6	CDK_braziliensis
ZINC08628179	-11	CDK_braziliensis
ZINC12339155	-10.6	CDK_braziliensis
ZINC12367578	-11.2	CDK_braziliensis
ZINC12369546	-10.7	CDK_braziliensis
ZINC12379469	-10.9	CDK_braziliensis
ZINC12564789	-10.6	CDK_braziliensis
ZINC19835187	-10.8	CDK_braziliensis
ZINC33295156	-11.7	CDK_braziliensis
ZINC33381523	-10.8	CDK_braziliensis
ZINC59593469	-10.8	CDK_braziliensis
ZINC01035502	-10.5	CDK_donovani
ZINC01037109	-10.8	CDK_donovani
ZINC01042016	-10.6	CDK_donovani
ZINC02159369	-10.6	CDK_donovani
ZINC02160895	-10.5	CDK_donovani
ZINC03120327	-10.6	CDK_donovani
ZINC03126348	-11.3	CDK_donovani
ZINC03128927	-10.6	CDK_donovani
ZINC04334814	-10.8	CDK_donovani
ZINC08626626	-10.5	CDK_donovani
ZINC08628179	-10.8	CDK_donovani
ZINC12340379	-10.6	CDK_donovani
ZINC12367578	-11.1	CDK_donovani
ZINC12369545	-10.5	CDK_donovani
ZINC12369546	-10.5	CDK_donovani
ZINC12379469	-11.2	CDK_donovani
ZINC19835177	-10.5	CDK_donovani
ZINC33295156	-10.8	CDK_donovani
ZINC33381523	-10.6	CDK_donovani
ZINC59593469	-10.7	CDK_donovani
ZINC01035502	-10.5	CDK_infantum
ZINC01037109	-10.8	CDK_infantum
ZINC01042016	-10.6	CDK_infantum
ZINC02159369	-10.8	CDK_infantum
ZINC02160895	-10.5	CDK_infantum
ZINC03120327	-10.6	CDK_infantum
ZINC03126348	-11.2	CDK_infantum
ZINC03128927	-10.6	CDK_infantum
ZINC04334814	-10.8	CDK_infantum
ZINC08626626	-10.5	CDK_infantum
ZINC08628179	-10.8	CDK_infantum
ZINC12340379	-10.6	CDK_infantum
ZINC12367578	-11.2	CDK_infantum
ZINC12369545	-10.6	CDK_infantum
ZINC12369546	-10.5	CDK_infantum
ZINC12379469	-11.2	CDK_infantum
ZINC19835177	-10.5	CDK_infantum
ZINC33295156	-10.8	CDK_infantum
ZINC33381523	-10.6	CDK_infantum
ZINC59593469	-10.7	CDK_infantum
ZINC00036190	-9	CDK_major
ZINC00039381	-8.9	CDK_major
ZINC00126847	-9.4	CDK_major
ZINC00134139	-9.8	CDK_major
ZINC00145406	-9	CDK_major
ZINC01042001	-9.1	CDK_major
ZINC01044726	-9.4	CDK_major
ZINC01044726	-9.4	CDK_major
ZINC01044888	-8.9	CDK_major
ZINC01044889	-8.8	CDK_major
ZINC02146433	-9	CDK_major
ZINC02146628	-9.2	CDK_major
ZINC02159369	-8.8	CDK_major
ZINC04279194	-8.8	CDK_major
ZINC04289307	-8.8	CDK_major
ZINC04325158	-9	CDK_major
ZINC08585874	-9	CDK_major
ZINC17042868	-8.8	CDK_major
ZINC17108518	-9.3	CDK_major
ZINC59601478	-8.9	CDK_major
ZINC01035502	-10.5	CDK_mexicana
ZINC01037109	-10.8	CDK_mexicana
ZINC01042016	-10.7	CDK_mexicana
ZINC02159369	-10.8	CDK_mexicana
ZINC02160895	-10.6	CDK_mexicana
ZINC03120013	-10.7	CDK_mexicana
ZINC03120327	-10.7	CDK_mexicana
ZINC03126348	-11.2	CDK_mexicana
ZINC03128927	-10.6	CDK_mexicana
ZINC04334814	-10.9	CDK_mexicana
ZINC08628179	-11	CDK_mexicana
ZINC12367578	-11.3	CDK_mexicana
ZINC12369545	-10.6	CDK_mexicana
ZINC12369546	-10.6	CDK_mexicana
ZINC12379469	-11.1	CDK_mexicana
ZINC12564789	-10.6	CDK_mexicana
ZINC19835187	-10.7	CDK_mexicana
ZINC33295156	-11.3	CDK_mexicana
ZINC33381523	-10.7	CDK_mexicana
ZINC59593469	-10.8	CDK_mexicana
ZINC00105068	-9.9	GSK3_donovani
ZINC00143980	-10	GSK3_donovani
ZINC01032971	-10	GSK3_donovani
ZINC01038036	-9.9	GSK3_donovani
ZINC01041501	-10.3	GSK3_donovani
ZINC02152770	-10.4	GSK3_donovani
ZINC02578035	-10.2	GSK3_donovani
ZINC04323425	-10.4	GSK3_donovani
ZINC00027361	-10.1	GSK3_donovani
ZINC04368253	-10.1	GSK3_donovani
ZINC08616503	-10.2	GSK3_donovani
ZINC08628178	-10.5	GSK3_donovani
ZINC12369196	-10	GSK3_donovani
ZINC12369546	-10.4	GSK3_donovani
ZINC20443792	-10.2	GSK3_donovani
ZINC23380214	-10	GSK3_donovani
ZINC23380214	-10.1	GSK3_donovani
ZINC23380214	-10.1	GSK3_donovani
ZINC23380214	-10.1	GSK3_donovani
ZINC59593469	-10.2	GSK3_donovani
ZINC00105068	-10	GSK3_infantum
ZINC01032971	-10	GSK3_infantum
ZINC01038036	-9.9	GSK3_infantum
ZINC01041501	-10.3	GSK3_infantum
ZINC02152770	-10.4	GSK3_infantum
ZINC00027361	-10.2	GSK3_infantum
ZINC04323425	-10.5	GSK3_infantum
ZINC04335030	-10.1	GSK3_infantum
ZINC04368253	-10.2	GSK3_infantum
ZINC08616503	-10.3	GSK3_infantum
ZINC08628178	-10.5	GSK3_infantum
ZINC12369196	-10	GSK3_infantum
ZINC12369546	-10.4	GSK3_infantum
ZINC17175270	-9.9	GSK3_infantum
ZINC20443792	-10.2	GSK3_infantum
ZINC23380214	-10	GSK3_infantum
ZINC23380214	-10	GSK3_infantum
ZINC23380214	-10	GSK3_infantum
ZINC23380214	-10.1	GSK3_infantum
ZINC59593469	-10.2	GSK3_infantum
ZINC00105068	-9.9	GSK3_major
ZINC00143980	-9.9	GSK3_major
ZINC01032971	-10	GSK3_major
ZINC01038036	-9.9	GSK3_major
ZINC01041501	-10.3	GSK3_major
ZINC02152770	-10.4	GSK3_major
ZINC02578035	-10.1	GSK3_major
ZINC04323425	-10.4	GSK3_major
ZINC00027361	-10	GSK3_major
ZINC04368253	-10.1	GSK3_major
ZINC08616503	-10.1	GSK3_major
ZINC08628178	-10.5	GSK3_major
ZINC12369196	-10	GSK3_major
ZINC12369546	-10.4	GSK3_major
ZINC20443792	-10.1	GSK3_major
ZINC23380214	-10	GSK3_major
ZINC23380214	-10.1	GSK3_major
ZINC23380214	-10.1	GSK3_major
ZINC23380214	-10.1	GSK3_major
ZINC59593469	-10.1	GSK3_major
ZINC00105068	-9.9	GSK3_mexicana
ZINC00143980	-9.9	GSK3_mexicana
ZINC01032971	-9.9	GSK3_mexicana
ZINC01038036	-9.9	GSK3_mexicana
ZINC01041501	-10.2	GSK3_mexicana
ZINC02152770	-10.3	GSK3_mexicana
ZINC02578035	-10	GSK3_mexicana
ZINC04323425	-10.3	GSK3_mexicana
ZINC00027361	-10	GSK3_mexicana
ZINC04368253	-9.9	GSK3_mexicana
ZINC08616503	-10.1	GSK3_mexicana
ZINC08628178	-10.4	GSK3_mexicana
ZINC12369196	-9.9	GSK3_mexicana
ZINC12369546	-10.2	GSK3_mexicana
ZINC20443792	-10.1	GSK3_mexicana
ZINC23380214	-10	GSK3_mexicana
ZINC23380214	-10	GSK3_mexicana
ZINC23380214	-10	GSK3_mexicana
ZINC23380214	-10	GSK3_mexicana
ZINC59593469	-10	GSK3_mexicana
ZINC01043123	-9	mTOR_braziliensis
ZINC03126348	-10.8	mTOR_braziliensis
ZINC03128927	-9.2	mTOR_braziliensis
ZINC08628178	-9	mTOR_braziliensis
ZINC19781600	-9	mTOR_braziliensis
ZINC19835160	-8.9	mTOR_braziliensis
ZINC19835162	-8.9	mTOR_braziliensis
ZINC19835168	-9.3	mTOR_braziliensis
ZINC19835177	-9.4	mTOR_braziliensis
ZINC19835183	-9.3	mTOR_braziliensis
ZINC19835187	-10.2	mTOR_braziliensis
ZINC19835193	-9.4	mTOR_braziliensis
ZINC19880232	-9.1	mTOR_braziliensis
ZINC19880293	-9.1	mTOR_braziliensis
ZINC19924939	-9	mTOR_braziliensis
ZINC20421259	-9	mTOR_braziliensis
ZINC20431994	-9.3	mTOR_braziliensis
ZINC20432031	-9	mTOR_braziliensis
ZINC59593469	-10.9	mTOR_braziliensis
ZINC59593485	-9.5	mTOR_braziliensis
ZINC01043123	-8.8	mTOR_donovani
ZINC03126348	-10	mTOR_donovani
ZINC03128927	-9.2	mTOR_donovani
ZINC04369481	-9	mTOR_donovani
ZINC04377871	-8.8	mTOR_donovani
ZINC08618217	-8.8	mTOR_donovani
ZINC12367578	-8.8	mTOR_donovani
ZINC12369486	-8.8	mTOR_donovani
ZINC19781600	-8.8	mTOR_donovani
ZINC19835177	-8.9	mTOR_donovani
ZINC19835183	-8.8	mTOR_donovani
ZINC19835187	-10	mTOR_donovani
ZINC19835193	-9.2	mTOR_donovani
ZINC19880293	-8.8	mTOR_donovani
ZINC19924939	-8.9	mTOR_donovani
ZINC20421259	-8.8	mTOR_donovani
ZINC20431994	-9.2	mTOR_donovani
ZINC20432031	-8.9	mTOR_donovani
ZINC59593469	-10.7	mTOR_donovani
ZINC59593485	-9.3	mTOR_donovani
ZINC00753080	-10.4	mTOR_infantum
ZINC01029508	-10.2	mTOR_infantum
ZINC01032664	-10.2	mTOR_infantum
ZINC01032665	-10.3	mTOR_infantum
ZINC01032965	-10.2	mTOR_infantum
ZINC01034286	-10	mTOR_infantum
ZINC01042427	-10	mTOR_infantum
ZINC03126348	-11.1	mTOR_infantum
ZINC12340611	-10.2	mTOR_infantum
ZINC12340817	-10.4	mTOR_infantum
ZINC12367578	-10.1	mTOR_infantum
ZINC12379469	-10.1	mTOR_infantum
ZINC13467474	-10.1	mTOR_infantum
ZINC19835168	-10.1	mTOR_infantum
ZINC19835187	-10.7	mTOR_infantum
ZINC19835193	-10.1	mTOR_infantum
ZINC19849572	-10.1	mTOR_infantum
ZINC20223912	-10.5	mTOR_infantum
ZINC59593469	-10.8	mTOR_infantum
ZINC59593485	-11.1	mTOR_infantum
ZINC01043123	-9	mTOR_major
ZINC01046705	-9	mTOR_major
ZINC01048326	-8.9	mTOR_major
ZINC03126348	-10.8	mTOR_major
ZINC03128927	-9.2	mTOR_major
ZINC08628178	-9	mTOR_major
ZINC19781600	-9	mTOR_major
ZINC19835160	-8.9	mTOR_major
ZINC19835168	-9.3	mTOR_major
ZINC19835177	-9.4	mTOR_major
ZINC19835183	-9.3	mTOR_major
ZINC19835187	-10.3	mTOR_major
ZINC19835193	-9.4	mTOR_major
ZINC19880232	-9.1	mTOR_major
ZINC19880293	-9.1	mTOR_major
ZINC19924939	-9	mTOR_major
ZINC20421259	-9	mTOR_major
ZINC20431994	-9.4	mTOR_major
ZINC59593469	-10.9	mTOR_major
ZINC59593485	-9.5	mTOR_major
ZINC00174021	-8.3	mTOR_mexicana
ZINC00174100	-8.6	mTOR_mexicana
ZINC01032108	-8.3	mTOR_mexicana
ZINC01032665	-8.5	mTOR_mexicana
ZINC01035502	-8.3	mTOR_mexicana
ZINC01044199	-8.3	mTOR_mexicana
ZINC02163146	-8.3	mTOR_mexicana
ZINC03119169	-8.7	mTOR_mexicana
ZINC03120327	-8.3	mTOR_mexicana
ZINC03126348	-9.6	mTOR_mexicana
ZINC08626626	-8.5	mTOR_mexicana
ZINC08636927	-8.6	mTOR_mexicana
ZINC08637005	-8.4	mTOR_mexicana
ZINC12340464	-8.4	mTOR_mexicana
ZINC12340607	-8.8	mTOR_mexicana
ZINC12367578	-8.7	mTOR_mexicana
ZINC12564789	-8.6	mTOR_mexicana
ZINC19835187	-8.4	mTOR_mexicana
ZINC20421259	-8.8	mTOR_mexicana
ZINC59593469	-10.6	mTOR_mexicana
ZINC59593469	-10.6	AMPK_braziliensis
ZINC08636926	-10.2	AMPK_braziliensis
ZINC59593485	-9.9	AMPK_braziliensis
ZINC01035502	-9.7	AMPK_braziliensis
ZINC03126348	-9.6	AMPK_braziliensis
ZINC04377871	-9.5	AMPK_braziliensis
ZINC04377872	-9.5	AMPK_braziliensis
ZINC08628178	-9.5	AMPK_braziliensis
ZINC00158240	-9.4	AMPK_braziliensis
ZINC01026583	-9.4	AMPK_braziliensis
ZINC01039185	-9.4	AMPK_braziliensis
ZINC20421259	-9.4	AMPK_braziliensis
ZINC00052610	-9.3	AMPK_braziliensis
ZINC00325294	-9.3	AMPK_braziliensis
ZINC02157508	-9.3	AMPK_braziliensis
ZINC04369683	-9.3	AMPK_braziliensis
ZINC13657808	-9.3	AMPK_braziliensis
ZINC00156657	-9.2	AMPK_braziliensis
ZINC01030057	-9.2	AMPK_braziliensis
ZINC01035503	-9.2	AMPK_braziliensis
ZINC01035465	-9.4	AMPK_mexicana
ZINC03126348	-9.3	AMPK_mexicana
ZINC04369679	-9.3	AMPK_mexicana
ZINC20421259	-9	AMPK_mexicana
ZINC08628179	-8.9	AMPK_mexicana
ZINC12029376	-8.9	AMPK_mexicana
ZINC01035444	-8.8	AMPK_mexicana
ZINC03120013	-8.8	AMPK_mexicana
ZINC08626626	-8.8	AMPK_mexicana
ZINC13467474	-8.8	AMPK_mexicana
ZINC33381523	-8.8	AMPK_mexicana
ZINC00080231	-8.7	AMPK_mexicana
ZINC01034550	-8.7	AMPK_mexicana
ZINC01048516	-8.7	AMPK_mexicana
ZINC01187263	-8.7	AMPK_mexicana
ZINC01955955	-8.7	AMPK_mexicana
ZINC12369546	-8.7	AMPK_mexicana
ZINC20458367	-8.7	AMPK_mexicana
ZINC59593469	-8.7	AMPK_mexicana
ZINC01035256	-8.6	AMPK_mexicana
ZINC03126348	-10.6	AMPK_donovani
ZINC19835187	-10.1	AMPK_donovani
ZINC12367578	-10	AMPK_donovani
ZINC00171417	-9.6	AMPK_donovani
ZINC01033962	-9.6	AMPK_donovani
ZINC59593469	-9.6	AMPK_donovani
ZINC19320019	-9.5	AMPK_donovani
ZINC19835193	-9.5	AMPK_donovani
ZINC02814185	-9.4	AMPK_donovani
ZINC03139080	-9.4	AMPK_donovani
ZINC04382400	-9.4	AMPK_donovani
ZINC20432031	-9.4	AMPK_donovani
ZINC00156657	-9.3	AMPK_donovani
ZINC01032122	-9.3	AMPK_donovani
ZINC01032971	-9.3	AMPK_donovani
ZINC12603372	-9.3	AMPK_donovani
ZINC19835162	-9.3	AMPK_donovani
ZINC35590096	-9.3	AMPK_donovani
ZINC00163977	-9.2	AMPK_donovani
ZINC00886438	-9.2	AMPK_donovani
ZINC01035465	-9.4	AMPK_infantum
ZINC04369679	-9.3	AMPK_infantum
ZINC13467474	-8.9	AMPK_infantum
ZINC01034550	-8.8	AMPK_infantum
ZINC03120013	-8.8	AMPK_infantum
ZINC08618234	-8.8	AMPK_infantum
ZINC12029376	-8.8	AMPK_infantum
ZINC20458367	-8.8	AMPK_infantum
ZINC33381523	-8.8	AMPK_infantum
ZINC59593469	-8.8	AMPK_infantum
ZINC00080231	-8.7	AMPK_infantum
ZINC01035444	-8.7	AMPK_infantum
ZINC01048516	-8.7	AMPK_infantum
ZINC01187263	-8.7	AMPK_infantum
ZINC01955955	-8.7	AMPK_infantum
ZINC04301524	-8.7	AMPK_infantum
ZINC04377872	-8.7	AMPK_infantum
ZINC08626626	-8.7	AMPK_infantum
ZINC12369546	-8.7	AMPK_infantum
ZINC01035256	-8.6	AMPK_infantum
ZINC01035465	-9.8	AMPK_major
ZINC03126348	-9.5	AMPK_major
ZINC01035444	-9.3	AMPK_major
ZINC04369679	-9.2	AMPK_major
ZINC00080231	-9.1	AMPK_major
ZINC03161816	-9.1	AMPK_major
ZINC08618234	-9.1	AMPK_major
ZINC08636865	-9.1	AMPK_major
ZINC59593469	-9.1	AMPK_major
ZINC01029434	-9	AMPK_major
ZINC01955957	-9	AMPK_major
ZINC02141023	-9	AMPK_major
ZINC08636642	-9	AMPK_major
ZINC12340607	-9	AMPK_major
ZINC01955955	-8.9	AMPK_major
ZINC04377872	-8.9	AMPK_major
ZINC12029376	-8.9	AMPK_major
ZINC12340724	-8.9	AMPK_major
ZINC33381523	-8.9	AMPK_major
ZINC02152924	-8.8	AMPK_major
